# Supplementary material for: Program for Integration and Rapid Analysis of Mass Isotopomer Distributions (PIRAMID)
Source: Bioinformatics. 2023 Oct 27;39(11):btad661. doi: 10.1093/bioinformatics/btad661 (PMC10636274; doi:10.1093/bioinformatics/btad661)
Supplement: btad661_Supplementary_Data [file btad661_supplementary_data.zip]

Archive with 3 entries (3 files):
- Table S-2-1.xlsx
- PIRAMID_-_App_note_Supp_V5_clean.docx
- PIRAMID User Guide.pdf
