# Supplementary material for: Program for Integration and Rapid Analysis of Mass Isotopomer Distributions (PIRAMID)
Source: Bioinformatics. 2023 Oct 27;39(11):btad661. doi: 10.1093/bioinformatics/btad661 (PMC10636274; doi:10.1093/bioinformatics/btad661)
Supplement: btad661_Supplementary_Data [file btad661_supplementary_data.zip › Table S-2-1.xlsx]

## Sheet: Sheet1
		MID										Error									Corrected Data										Corrected Error												Uncorrected
		Maven 62.5 µM	Maven 125 µM	Maven 250 µM	Skyline 62.5 µM	Skyline 125 µM	Skyline 250 µM	PIRAMID 62.5 µM	PIRAMID 125 µM	PIRAMID 250 µM	Natab	Maven 62.5 µM	Maven 125 µM	Maven 250 µM	Skyline 62.5 µM	Skyline 125 µM	Skyline 250 µM	PIRAMID 62.5 µM	PIRAMID 125 µM	PIRAMID 250 µM	Maven 62.5 µM	Maven 125 µM	Maven 250 µM	Skyline 62.5 µM	Skyline 125 µM	Skyline 250 µM	PIRAMID 62.5 µM	PIRAMID 125 µM	PIRAMID 250 µM	Natab	Maven 62.5 µM	Maven 125 µM	Maven 250 µM	Skyline 62.5 µM	Skyline 125 µM	Skyline 250 µM	PIRAMID 62.5 µM	PIRAMID 125 µM	PIRAMID 250 µM				El-MAVEN			Skyline			PIRAMID
Ala	Ala89-C0N0	0.971078	0.974223	0.965978	0.977216	0.97442	0.976322	0.974613	0.972525	0.975257	0.964356	0.00672185	0.009867	0.00162221	0.0128596	0.0100639	0.0119658	0.0102569	0.0081684	0.0109005	1.00704	1.01033	1.00169	1.01347	1.01055	1.01255	1.01074	1.00856	1.01142	1	0.00703791	0.0103331	0.001695	0.0134684	0.0105458	0.0125501	0.0107416	0.0085583	0.0114158				62.5 µM	125 µM	250 µM	62.5 µM	125 µM	250 µM	62.5 µM
Ala	Ala89-C1N0	0.0289219	0.0257767	0.0340215	0.0221283	0.0248248	0.020997	0.0245361	0.0267068	0.0235291	0.0316336	0.0027117	0.00585684	0.00238794	0.00950531	0.00680875	0.0106366	0.00709751	0.00492676	0.00810447	-0.00303229	-0.00639947	0.00242735	-0.010283	-0.00739273	-0.0114251	-0.00769851	-0.0053774	-0.00876407	1.23756e-12	0.00303229	0.00639947	0.00242735	0.010283	0.00739273	0.0114251	0.00769851	0.0053774	0.00876407			Ala	0.00168046	0.00246675	0.00100254	0.0032149	0.0026717	0.00343112	0.00256423
Ala	Ala89-C2N0	0	0	0	0	0	0	0	0	0	0.00034589	0.00034589	0.00034589	0.00034589	0.00034589	0.00034589	0.00034589	0.00034589	0.00034589	0.00034589	-0.000294275	-0.000221888	-0.000411645	-0.000138164	-0.000206766	-0.000117777	-0.000193653	-0.000248466	-0.000170614	4.37785e-11	0.000294275	0.000221888	0.000411645	0.000138164	0.000206766	0.000117777	0.000193653	0.000248467	0.000170614			Asp	0.000506761	0.000681818	0.000469099	0.00114133	0.000468267	0.00269645	0.000488337
Ala	Ala89-C3N0	0	0	0	0	0	0	0	0	0	1.26068e-06	1.26068e-06	1.26068e-06	1.26068e-06	1.26068e-06	1.26068e-06	1.26068e-06	1.26068e-06	1.26068e-06	1.26068e-06	2.26374e-06	1.87051e-06	2.90133e-06	1.41524e-06	1.82356e-06	-1.17059e-05	1.71655e-06	2.04119e-06	1.59115e-06	-4.77448e-12	2.26374e-06	1.87051e-06	2.90134e-06	1.41525e-06	1.82357e-06	1.17059e-05	1.71656e-06	2.0412e-06	1.59115e-06			Cit	0.00858252	0.00460476	0.00473768	0.00510102	0.00451535	0.0186585	0.00482612
Ala	Ala89-C0N1	0	0	0	0.000655868	0.000130847	0.000920967	0.000850725	0.000299746	0.00121415	0.00354542	0.00354542	0.00354542	0.00354542	0.00288956	0.00341458	0.00262446	0.0026947	0.00324568	0.00233127	-0.0037259	-0.00373809	-0.00370613	-0.00306503	-0.00360222	-0.00278485	-0.00285153	-0.00341857	-0.00247464	1.05141e-10	0.0037259	0.00373809	0.00370613	0.00306503	0.00360222	0.00278485	0.00285153	0.00341857	0.00247465			Frc	0.00589726	0.00549062	0.00403459	0.00706357	0.0343487	0.0231205	0.00706204
Ala	Ala89-C1N1	0	0	0	0	0	0	0	0	0	0.0001163	0.0001163	0.0001163	0.0001163	0.0001163	0.0001163	0.0001163	0.0001163	0.0001163	0.0001163	1.12191e-05	2.36771e-05	-8.98086e-06	1.56077e-05	9.86779e-06	5.81538e-07	-6.20691e-07	-1.28162e-07	-9.11141e-06	1.91196e-10	1.12189e-05	2.3677e-05	8.98105e-06	1.56075e-05	9.8676e-06	5.81347e-07	6.20882e-07	1.28353e-07	9.1116e-06			Fum	0.0061784	0.00273579	0.00313062	0.00665195	0.00442939	0.00355244	0.00353854
Ala	Ala89-C2N1	0	0	0	0	0.000624172	0.000507367	0	0.000468767	0	1.27165e-06	1.27165e-06	1.27165e-06	1.27165e-06	1.27165e-06	0.0006229	0.000506095	1.27165e-06	0.000467495	1.27165e-06	1.08878e-06	8.20956e-07	1.52303e-06	7.56299e-07	0.000651315	0.00049043	1.03442e-06	0.000489572	1.085e-06	-7.48166e-12	1.08878e-06	8.20964e-07	1.52304e-06	7.56306e-07	0.000651315	0.00049043	1.03443e-06	0.000489572	1.08501e-06			G1P	0.000966548	0.000894763	0.00161701	0.00161259	0.00147551	0.00183451	0.00115706
Ala	Ala89-C3N1	0	0	0	0	0	0.00125264	0	0	0	4.63486e-09	4.63486e-09	4.63486e-09	4.63486e-09	4.63486e-09	4.63486e-09	0.00125263	4.63486e-09	4.63486e-09	4.63486e-09	-8.37552e-09	-6.92062e-09	-1.07345e-08	-6.12875e-09	-7.11148e-06	0.00129824	-7.50872e-09	-5.34364e-06	-7.53932e-09	7.09638e-14	8.37559e-09	6.92069e-09	1.07346e-08	6.12882e-09	7.11148e-06	0.00129824	7.50879e-09	5.34364e-06	7.53939e-09			G6P	0.000906903	0.000849694	0.00157322	0.00104372	0.00108345	0.000980513	0.000387621
Asp	Asp133-C0N0	0.952543	0.956139	0.952357	0.953537	0.955677	0.945935	0.956367	0.954373	0.958041	0.953926	0.00138276	0.00221355	0.00156862	0.000388474	0.0017515	0.00799041	0.00244169	0.000447121	0.00411553	0.99856	1.00236	0.998362	0.999647	1.00186	0.991677	1.00258	1.00048	1.00435	1	0.00144033	0.00235582	0.00163847	0.000352711	0.00185989	0.00832299	0.00257756	0.000480406	0.0043513			Glc	0.00444917	0.00659763	0.00401137	0.00840679	0.00759962	0.00906601	0.00798928
Asp	Asp133-C1N0	0.0407318	0.0398688	0.0411469	0.0378362	0.0399748	0.0372238	0.0412222	0.0411059	0.0390158	0.0417219	0.00099012	0.00185307	0.000574978	0.00388575	0.0017471	0.00449814	0.000499664	0.000615969	0.0027061	-0.00102443	-0.00206783	-0.000578297	-0.00417355	-0.00192244	-0.00462966	-0.000620188	-0.00068144	-0.00300937	4.18079e-10	0.00102443	0.00206783	0.000578298	0.00417355	0.00192244	0.00462966	0.000620188	0.00068144	0.00300937			Glu	0.000426074	0.000658282	0.00170275	0.00654275	0.00110656	0.0061831	0.00104651
Asp	Asp133-C2N0	0.0031505	0.00187983	0.00302979	0.00639094	0.00127413	0.0141666	0	0.00148255	0	0.000684298	0.0024662	0.00119554	0.0023455	0.00570664	0.000589835	0.0134823	0.000684298	0.000798248	0.000684298	0.00261594	0.00131753	0.00247513	0.00610985	0.000679182	0.0142686	-0.000697531	0.000857626	-0.000621224	3.79533e-10	0.00261594	0.00131753	0.00247513	0.00610985	0.000679182	0.0142686	0.000697531	0.000857625	0.000621225			Iso	9.0298e-05	0.000204183	0.00052585	0.001106	0.00181111	0.000626588	0.000222886
Asp	Asp133-C3N0	0	0	0	0	0	0	0	0	0	4.98819e-06	4.98819e-06	4.98819e-06	4.98819e-06	4.98819e-06	4.98819e-06	4.98819e-06	4.98819e-06	4.98819e-06	4.98819e-06	-6.19936e-05	-3.32719e-05	-5.90759e-05	-0.000137207	-1.93748e-05	-0.000315255	1.02338e-05	-2.37105e-05	9.41277e-06	-1.30232e-11	6.19936e-05	3.32719e-05	5.90759e-05	0.000137207	1.93748e-05	0.000315255	1.02339e-05	2.37105e-05	9.41278e-06			Leu	9.26829e-05	0.000203119	0.00053001	0.00148983	0.00135362	0.00104764	0.000282576
Asp	Asp133-C4N0	0	0	0	0	0	0	0	0	0	1.36356e-08	1.36356e-08	1.36356e-08	1.36356e-08	1.36356e-08	1.36356e-08	1.36356e-08	1.36356e-08	1.36356e-08	1.36356e-08	3.52163e-07	1.94659e-07	3.36515e-07	7.60945e-07	1.1884e-07	1.73304e-06	-4.20242e-08	1.43311e-07	-3.90715e-08	1.38394e-13	3.52163e-07	1.94659e-07	3.36515e-07	7.60945e-07	1.1884e-07	1.73304e-06	4.20243e-08	1.43311e-07	3.90717e-08			Mal	0.00301002	0.00334394	0.00293744	0.0043821	0.00385041	0.00441802	0.00282278
Asp	Asp133-C0N1	0.00357468	0.00211199	0.0034661	0.00223558	0.00307376	0.00267428	0.00241028	0.0030386	0.00287433	0.00350708	6.76056e-05	0.00139509	4.0977e-05	0.00127149	0.000433313	0.0008328	0.0010968	0.000468475	0.00063275	7.82991e-05	-0.00147952	-3.55687e-05	-0.00133905	-0.000462596	-0.000846552	-0.00116552	-0.000494603	-0.000682299	4.30856e-10	7.82986e-05	0.00147952	3.55692e-05	0.00133905	0.000462597	0.000846553	0.00116552	0.000494604	0.000682299			Met	0.000710686	0.00104979	0.000448088	0.00241475	0.00201541	0.00651107	0.00147123
Asp	Asp133-C1N1	0	0	0	0	0	0	0	0	0	0.000153389	0.000153389	0.000153389	0.000153389	0.000153389	0.000153389	0.000153389	0.000153389	0.000153389	0.000153389	-0.000161068	-8.97507e-05	-0.000157711	-8.76599e-05	-0.000134644	-0.000106204	-0.000108864	-0.000137614	-0.000122869	-2.51914e-10	0.000161068	8.97504e-05	0.000157711	8.76596e-05	0.000134644	0.000106204	0.000108863	0.000137614	0.000122869			Phe	0.000243605	0.000227324	0.000212458	0.00115394	0.00107266	0.00116583	0.000257316
Asp	Asp133-C2N1	0	0	0	0	0	0	0	0	6.85406e-05	2.5158e-06	2.5158e-06	2.5158e-06	2.5158e-06	2.5158e-06	2.5158e-06	2.5158e-06	2.5158e-06	2.5158e-06	6.60248e-05	-6.97723e-06	-3.27864e-06	-6.53831e-06	-2.09162e-05	-1.90036e-07	-5.07708e-05	4.40222e-06	-8.76826e-07	7.67071e-05	9.0584e-12	6.97724e-06	3.27865e-06	6.53832e-06	2.09162e-05	1.90046e-07	5.07708e-05	4.40221e-06	8.76835e-07	7.67071e-05			Pro	0.000728167	0.000703192	0.00144247	0.00133029	0.0013842	0.00115686	0.000435059
Asp	Asp133-C3N1	0	0	0	0	0	0	0	0	0	1.83389e-08	1.83389e-08	1.83389e-08	1.83389e-08	1.83389e-08	1.83389e-08	1.83389e-08	1.83389e-08	1.83389e-08	1.83389e-08	2.09694e-07	1.11478e-07	1.99497e-07	4.95344e-07	5.47675e-08	1.15168e-06	-5.11289e-08	7.10027e-08	-1.62836e-06	-1.26185e-13	2.09694e-07	1.11478e-07	1.99497e-07	4.95344e-07	5.47676e-08	1.15168e-06	5.11287e-08	7.10028e-08	1.62836e-06			Ser	0.0943922	0.0636535	0.0266449	0.162595	0.0370364	0.184882	0.0274307
Asp	Asp133-C4N1	0	0	0	0	0	0	0	0	0	5.01307e-11	5.01307e-11	5.01307e-11	5.01307e-11	5.01307e-11	5.01307e-11	5.01307e-11	5.01307e-11	5.01307e-11	5.01307e-11	-1.24923e-09	-6.88468e-10	-1.19296e-09	-2.78179e-09	-3.93492e-10	-6.3718e-09	1.91711e-10	-4.84561e-10	8.80434e-09	4.80952e-16	1.24923e-09	6.88468e-10	1.19296e-09	2.78179e-09	3.93493e-10	6.3718e-09	1.9171e-10	4.84561e-10	8.80434e-09			Suc	0.00262806	0.00304623	0.00251441	0.00614154	0.00637488	0.0045424	0.00323793
Glu	Glu147-C0N0	0.944733	0.94022	0.933598	0.908682	0.93873	0.912677	0.937793	0.942501	0.945411	0.943608	0.00112447	0.00338773	0.0100102	0.0349266	0.00487797	0.0309311	0.00581521	0.00110681	0.00180318	1.00122	0.99639	0.989317	0.963014	0.994847	0.96727	0.993825	0.998821	1.00192	1	0.00121743	0.00361028	0.0106828	0.0369857	0.00515344	0.0327301	0.00617511	0.00117853	0.00192348			Thr	0.00396184	0.00342418	0.00107086	0.0325433	0.0335926	0.0235754	0.00959348
Glu	Glu147-C1N0	0.0497423	0.0536633	0.0575263	0.0480474	0.0503509	0.0466319	0.052771	0.0521683	0.0513223	0.0515883	0.00184598	0.00207495	0.00593802	0.00354092	0.00123739	0.00495642	0.00118273	0.000579981	0.000266016	-0.00205019	0.00235747	0.00679614	-0.00252702	-0.00111993	-0.0041146	0.00149003	0.000664457	-0.000360855	2.21473e-10	0.00205019	0.00235747	0.00679614	0.00252702	0.00111993	0.0041146	0.00149003	0.000664457	0.000360855			Tyr	0.000241911	0.000187741	0.000216181	0.00102557	0.00116742	0.000810898	0.000141985
Glu	Glu147-C2N0	0.00256014	0.0030029	0.00487803	0.0384705	0.00505647	0.0307226	0.00593367	0.00189897	0	0.00112816	0.00143198	0.00187474	0.00374987	0.0373424	0.00392831	0.0295944	0.00480551	0.000770809	0.00112816	0.00160384	0.00188553	0.00368422	0.0396554	0.00419281	0.0315352	0.0050246	0.000786112	-0.0011846	-4.70721e-10	0.00160384	0.00188553	0.00368422	0.0396554	0.00419281	0.0315352	0.0050246	0.000786112	0.0011846			Val	0.000603303	0.000504958	0.000129234	0.00085427	0.00124025	0.00152504	0.000225311
Glu	Glu147-C3N0	0	0	0	0	0	0	0	7.38883e-05	0	1.23356e-05	1.23356e-05	1.23356e-05	1.23356e-05	1.23356e-05	1.23356e-05	1.23356e-05	1.23356e-05	6.15527e-05	1.23356e-05	-6.41456e-05	-7.64701e-05	-0.000138503	-0.00131034	-0.000155093	-0.00103777	-0.00017869	3.88457e-05	2.62027e-05	9.792e-12	6.41456e-05	7.64701e-05	0.000138503	0.00131034	0.000155093	0.00103777	0.00017869	3.88457e-05	2.62027e-05			Avg-Measured	0.00681484	0.00507641	0.00294754	0.0127908	0.00742988	0.0149893	0.00375905
Glu	Glu147-C4N0	0	0	0	0	0.000130635	0	0	0	0	6.74404e-08	6.74404e-08	6.74404e-08	6.74404e-08	6.74404e-08	0.000130567	6.74404e-08	6.74404e-08	6.74404e-08	6.74404e-08	7.66675e-07	9.12457e-07	1.60118e-06	1.43762e-05	0.000139768	-0.000257238	2.02667e-06	-1.20472e-06	-9.40936e-06	-3.39396e-14	7.66675e-07	9.12457e-07	1.60118e-06	1.43762e-05	0.000139768	0.000257238	2.02667e-06	1.20472e-06	9.40936e-06			Avg Program	0.00494626			0.0117366			0.00370057
Glu	Glu147-C5N0	0	0	0	0	0	0.00509154	0	0	0.00017425	1.47482e-10	1.47482e-10	1.47482e-10	1.47482e-10	1.47482e-10	1.47482e-10	0.00509154	1.47482e-10	1.47482e-10	0.00017425	-2.93776e-09	-3.48878e-09	-6.01662e-09	-5.24867e-08	-1.51394e-06	0.00537378	-7.54149e-09	7.33516e-09	0.000183911	-4.14149e-16	2.93776e-09	3.48878e-09	6.01662e-09	5.24867e-08	1.51394e-06	0.00537378	7.54149e-09	7.33517e-09	0.000183911
Glu	Glu147-C0N1	0.00296494	0.00311344	0.00399775	0.00269262	0.0029575	0.00227465	0.00316396	0.00335754	0.00264927	0.00346914	0.0005042	0.000355707	0.000528606	0.000776523	0.000511641	0.00119449	0.000305185	0.000111607	0.000819875	-0.000540509	-0.000364192	0.000605617	-0.000697913	-0.000534626	-0.00117926	-0.000301223	-0.000112713	-0.000879927	-6.17123e-11	0.000540509	0.000364192	0.000605617	0.000697913	0.000534626	0.00117926	0.000301223	0.000112713	0.000879927				Corrected
Glu	Glu147-C1N1	0	0	0	0.000778438	0.000932798	0.00260229	4.34551e-05	0	0	0.000189663	0.000189663	0.000189663	0.000189663	0.000588775	0.000743135	0.00241263	0.000146208	0.000189663	0.000189663	-0.000165225	-0.000190188	-0.000258153	0.000654335	0.000787416	0.00265814	-0.00014986	-0.000198151	-0.000162513	3.20015e-10	0.000165226	0.000190188	0.000258153	0.000654335	0.000787415	0.00265814	0.00014986	0.000198152	0.000162513				Maven1	Maven2	Maven3	Skyline1	Skyline2	Skyline3	PIRAMID1
Glu	Glu147-C2N1	0	0	0	0.0013295	0.00184152	0	0.000294961	0	0.000442882	4.14764e-06	4.14764e-06	4.14764e-06	4.14764e-06	0.00132535	0.00183738	4.14764e-06	0.000290813	4.14764e-06	0.000438734	-2.1584e-06	-3.01152e-06	-8.54033e-06	0.00123742	0.00190748	-0.000235025	0.000297782	1.36702e-06	0.000479778	-1.69929e-11	2.15839e-06	3.0115e-06	8.54031e-06	0.00123742	0.00190748	0.000235025	0.000297782	1.36704e-06	0.000479778				62.5 µM	125 µM	250 µM	62.5 µM	125 µM	250 µM	62.5 µM
Glu	Glu147-C3N1	0	0	0	0	0	0	0	0	0	4.53514e-08	4.53514e-08	4.53514e-08	4.53514e-08	4.53514e-08	4.53514e-08	4.53514e-08	4.53514e-08	4.53514e-08	4.53514e-08	1.96085e-07	2.39618e-07	4.5683e-07	-4.10123e-05	-6.30487e-05	5.79452e-06	-9.64774e-06	-1.9043e-07	-1.55962e-05	3.01912e-13	1.96085e-07	2.39618e-07	4.5683e-07	4.10123e-05	6.30487e-05	5.79452e-06	9.64774e-06	1.9043e-07	1.55962e-05			'Ala'	0.00176312	0.00258986	0.00103169	0.00337154	0.00280221	0.00358485	0.00268608
Glu	Glu147-C4N1	0	0	0	0	0	0	0	0	0	2.47942e-10	2.47942e-10	2.47942e-10	2.47942e-10	2.47942e-10	2.47942e-10	2.47942e-10	2.47942e-10	2.47942e-10	2.47942e-10	-2.61131e-09	-3.1394e-09	-5.62038e-09	4.49677e-07	1.80158e-07	9.3745e-07	1.0498e-07	4.71242e-09	2.03902e-07	-2.60017e-15	2.61131e-09	3.1394e-09	5.62038e-09	4.49677e-07	1.80158e-07	9.3745e-07	1.0498e-07	4.71242e-09	2.03902e-07			'Asp'	0.00053896	0.00073473	0.000495133	0.00122222	0.00050785	0.00285429	0.000518439
Glu	Glu147-C5N1	0	0	0	0	0	0	0	0	0	5.42213e-13	5.42213e-13	5.42213e-13	5.42213e-13	5.42213e-13	5.42213e-13	5.42213e-13	5.42213e-13	5.42213e-13	5.42213e-13	1.03771e-11	1.23911e-11	2.1597e-11	-1.64043e-09	3.0581e-09	-1.98822e-05	-3.81512e-10	-2.76965e-11	-6.81062e-07	1.03083e-17	1.03771e-11	1.23911e-11	2.1597e-11	1.64043e-09	3.0581e-09	1.98822e-05	3.81512e-10	2.76965e-11	6.81062e-07			'Cit'	0.00936763	0.00487638	0.00519022	0.00557903	0.00500235	0.0204326	0.00534343
Iso	Iso131-C0N0	0.933526	0.933917	0.93016	0.926	0.920951	0.930026	0.932543	0.930863	0.933487	0.933402	0.000123474	0.000514988	0.00324161	0.00740229	0.0124509	0.00337613	0.000858987	0.00253926	8.48767e-05	1.00014	1.00056	0.996487	0.991992	0.986527	0.996347	0.999072	0.997252	1.00009	1	0.00013628	0.000555783	0.0035125	0.00800849	0.0134726	0.00365303	0.000928058	0.00274777	9.31304e-05			'Frc'	0.006429	0.00598795	0.00426832	0.00768903	0.036993	0.0251591	0.00749995
Iso	Iso131-C1N0	0.0612533	0.0620743	0.064892	0.068153	0.0727204	0.0651469	0.0623865	0.0639297	0.061923	0.0612364	1.69304e-05	0.000837949	0.00365561	0.0069166	0.011484	0.00391047	0.00115011	0.00269331	0.000686633	1.09565e-06	0.000861777	0.00414717	0.00791674	0.013161	0.0044197	0.00128586	0.00305902	0.00072478	-1.82736e-10	1.09583e-06	0.000861777	0.00414717	0.00791674	0.013161	0.0044197	0.00128586	0.00305902	0.00072478			'Fum'	0.00652595	0.00289889	0.00331171	0.00704457	0.00470064	0.00370979	0.00374531
Iso	Iso131-C2N0	0.00216562	0.00175028	0.00169927	0.00249931	0.00276228	0.00214958	0.00208403	0.00203775	0.00199695	0.00167394	0.000491682	7.63468e-05	2.53375e-05	0.000825377	0.00108834	0.000475647	0.000410092	0.000363808	0.000323016	0.000526574	3.44633e-05	-0.000192276	0.000465523	0.000470241	0.000274353	0.000371016	0.000226837	0.000305393	-3.95659e-10	0.000526575	3.44637e-05	0.000192275	0.000465523	0.000470242	0.000274354	0.000371017	0.000226837	0.000305394			'G1P'	0.00105665	0.00100136	0.00180147	0.00178229	0.00163277	0.00201595	0.00127066
Iso	Iso131-C3N0	0	0	0	8.80433e-06	7.44033e-06	1.57427e-05	0	3.33422e-05	4.00072e-05	2.44044e-05	2.44044e-05	2.44044e-05	2.44044e-05	1.56e-05	1.6964e-05	8.66168e-06	2.44044e-05	8.93788e-06	1.56028e-05	-4.90866e-05	-2.86213e-05	-2.25282e-05	-4.62478e-05	-5.40232e-05	-2.64604e-05	-4.37948e-05	-3.92901e-06	2.47304e-06	5.32644e-11	4.90867e-05	2.86213e-05	2.25282e-05	4.62478e-05	5.40233e-05	2.64605e-05	4.37948e-05	3.92907e-06	2.47299e-06			'G6P'	0.000991449	0.000949897	0.00175431	0.00114175	0.00119272	0.0010841	0.000424257
Iso	Iso131-C4N0	0	0	0	0	0	0	0	0	0	2.00133e-07	2.00133e-07	2.00133e-07	2.00133e-07	2.00133e-07	2.00133e-07	2.00133e-07	2.00133e-07	2.00133e-07	2.00133e-07	1.01799e-06	6.8834e-07	6.09043e-07	8.67214e-07	1.05146e-06	4.00277e-07	9.39421e-07	-2.86559e-07	-5.22793e-07	-1.30866e-12	1.01799e-06	6.88341e-07	6.09044e-07	8.67216e-07	1.05146e-06	4.00278e-07	9.39422e-07	2.86558e-07	5.22791e-07			'Glc'	0.00471095	0.00701778	0.00419944	0.0091467	0.0082719	0.00987386	0.00854134
Iso	Iso131-C5N0	0	0	0	0	0	0	0	0	0	8.75322e-10	8.75322e-10	8.75322e-10	8.75322e-10	8.75322e-10	8.75322e-10	8.75322e-10	8.75322e-10	8.75322e-10	8.75322e-10	-8.34726e-09	-5.96735e-09	-5.46404e-09	-6.30716e-09	-7.94177e-09	-1.94765e-09	-7.80459e-09	5.33589e-09	7.9591e-09	1.12959e-14	8.34727e-09	5.96737e-09	5.46405e-09	6.30718e-09	7.94178e-09	1.94766e-09	7.8046e-09	5.33588e-09	7.95909e-09			'Glu'	0.000470373	0.000707359	0.00184801	0.006927	0.00117128	0.00659564	0.00113576
Iso	Iso131-C6N0	0	0	0	0	0	0	0	0	0	1.59517e-12	1.59517e-12	1.59517e-12	1.59517e-12	1.59517e-12	1.59517e-12	1.59517e-12	1.59517e-12	1.59517e-12	1.59517e-12	2.44962e-11	1.80308e-11	1.67771e-11	1.61536e-11	2.12861e-11	1.71571e-12	2.30623e-11	-2.43721e-11	-3.39435e-11	-2.84843e-17	2.44962e-11	1.80309e-11	1.67772e-11	1.61536e-11	2.12861e-11	1.71574e-12	2.30623e-11	2.4372e-11	3.39435e-11			'Iso'	9.55739e-05	0.000208141	0.000593537	0.00119794	0.00197172	0.000671228	0.000237198
Iso	Iso131-C0N1	0.00305552	0.00225832	0.00324826	0.00329919	0.00353708	0.00266187	0.00295432	0.00311889	0.00255307	0.00343162	0.000376102	0.0011733	0.000183358	0.000132428	0.000105461	0.000769752	0.000477302	0.000312729	0.00087855	-0.000403846	-0.00126547	-0.000182398	-0.000111247	0.000165818	-0.000814524	-0.000509435	-0.000324991	-0.000945764	2.20822e-10	0.000403846	0.00126547	0.000182399	0.000111247	0.000165818	0.000814524	0.000509435	0.000324992	0.000945764			'Leu'	0.000101023	0.000207071	0.000597081	0.00160243	0.0014619	0.00112199	0.00030004
Iso	Iso131-C1N1	0	0	0	3.99268e-05	2.16685e-05	0	3.20683e-05	1.75125e-05	0	0.000225134	0.000225134	0.000225134	0.000225134	0.000185207	0.000203465	0.000225134	0.000193065	0.000207621	0.000225134	-0.000216072	-0.000162884	-0.000245042	-0.00021956	-0.000275413	-0.000204584	-0.000179085	-0.000212981	-0.00018322	4.46871e-10	0.000216073	0.000162884	0.000245043	0.000219561	0.000275414	0.000204585	0.000179086	0.000212982	0.00018322			'Mal'	0.00318705	0.00354035	0.00311284	0.00465458	0.00409223	0.00469646	0.00298891
Iso	Iso131-C2N1	0	0	0	0	0	0	0	0	0	6.15418e-06	6.15418e-06	6.15418e-06	6.15418e-06	6.15418e-06	6.15418e-06	6.15418e-06	6.15418e-06	6.15418e-06	6.15418e-06	3.95261e-06	4.23379e-06	6.98448e-06	2.29951e-06	3.8132e-06	4.12557e-06	2.44433e-06	4.15274e-06	3.80061e-06	-1.8306e-11	3.95262e-06	4.23381e-06	6.9845e-06	2.29953e-06	3.81322e-06	4.12559e-06	2.44435e-06	4.15275e-06	3.80063e-06			'Met'	0.000793009	0.00112707	0.000472069	0.00258297	0.00215586	0.00726045	0.0016527
Iso	Iso131-C3N1	0	0	0	0	0	0	0	0	0	8.97218e-08	8.97218e-08	8.97218e-08	8.97218e-08	8.97218e-08	8.97218e-08	8.97218e-08	8.97218e-08	8.97218e-08	8.97218e-08	9.56654e-08	4.23707e-08	-8.01895e-09	1.29636e-07	1.28299e-07	2.30244e-08	1.20186e-07	-5.06659e-08	-8.09651e-08	7.93672e-14	9.56653e-08	4.23706e-08	8.01903e-09	1.29636e-07	1.28299e-07	2.30243e-08	1.20186e-07	5.0666e-08	8.09651e-08			'Phe'	0.000259119	0.00026441	0.000238085	0.00139251	0.00128024	0.00140756	0.000309373
Iso	Iso131-C4N1	0	0	0	0	0	0	0	0	0	7.35782e-10	7.35782e-10	7.35782e-10	7.35782e-10	7.35782e-10	7.35782e-10	7.35782e-10	7.35782e-10	7.35782e-10	7.35782e-10	-3.06223e-09	-2.02631e-09	-1.50478e-09	-3.00892e-09	-3.38001e-09	-8.67512e-10	-3.2455e-09	1.53293e-09	2.52265e-09	4.25794e-15	3.06224e-09	2.02631e-09	1.50478e-09	3.00892e-09	3.38002e-09	8.67516e-10	3.2455e-09	1.53292e-09	2.52264e-09			'Pro'	0.000759019	0.000725258	0.00154741	0.00142303	0.00148341	0.0012409	0.000465519
Iso	Iso131-C5N1	0	0	0	0	0	0	0	0	0	3.21809e-12	3.21809e-12	3.21809e-12	3.21809e-12	3.21809e-12	3.21809e-12	3.21809e-12	3.21809e-12	3.21809e-12	3.21809e-12	2.78067e-11	1.98042e-11	1.69451e-11	2.30756e-11	2.7487e-11	4.52544e-12	2.83621e-11	-2.15388e-11	-3.20186e-11	-6.05409e-17	2.78068e-11	1.98043e-11	1.69452e-11	2.30757e-11	2.7487e-11	4.5255e-12	2.83621e-11	2.15387e-11	3.20186e-11			'Ser'	0.0978253	0.0659556	0.0275961	0.165205	0.0395739	0.188208	0.0279759
Iso	Iso131-C6N1	0	0	0	0	0	0	0	0	0	5.86458e-15	5.86458e-15	5.86458e-15	5.86458e-15	5.86458e-15	5.86458e-15	5.86458e-15	5.86458e-15	5.86458e-15	5.86458e-15	-8.50304e-14	-6.2571e-14	-5.61175e-14	-6.04075e-14	-7.5909e-14	-1.46742e-15	-8.5288e-14	9.29552e-14	1.30267e-13	2.30163e-19	8.50306e-14	6.25713e-14	5.61177e-14	6.04077e-14	7.59093e-14	1.46765e-15	8.52882e-14	9.29549e-14	1.30267e-13			'Suc'	0.00268336	0.0032262	0.00258988	0.00650962	0.00674406	0.00479609	0.00343806
Leu	Leu131-C0N0	0.933549	0.93372	0.930114	0.924208	0.924516	0.927326	0.932088	0.928992	0.933644	0.933402	0.00014685	0.000317779	0.0032876	0.00919407	0.00888572	0.00607584	0.001314	0.00440994	0.000241738	1.00016	1.00034	0.996438	0.990051	0.990383	0.993425	0.99858	0.995227	1.00026	1	0.000161702	0.000342305	0.00356221	0.00994876	0.00961654	0.00657476	0.00142026	0.00477311	0.000262755			'Thr'	0.00420862	0.00363719	0.00113605	0.0340434	0.0352499	0.0246837	0.00993946
Leu	Leu131-C1N0	0.0612052	0.0622583	0.0649123	0.0709578	0.0700893	0.0679602	0.0627501	0.0656771	0.0618704	0.0612364	3.1153e-05	0.00102194	0.0036759	0.00972141	0.00885295	0.00672384	0.00151373	0.00444066	0.000633976	-5.22866e-05	0.00107269	0.00417197	0.0110495	0.0101	0.00762181	0.00170708	0.00506269	0.000656865	-1.82736e-10	5.22864e-05	0.00107269	0.00417197	0.0110495	0.0101	0.00762181	0.00170708	0.00506269	0.000656865			'Tyr'	0.000282372	0.000228065	0.000258051	0.00123682	0.00139789	0.000973804	0.000170244
Leu	Leu131-C2N0	0.00217587	0.00175606	0.0017081	0.00237785	0.00229635	0.00226387	0.00212257	0.00204928	0.00201518	0.00167394	0.00050193	8.21204e-05	3.41649e-05	0.000703911	0.000622408	0.000589931	0.000448629	0.000375345	0.000341238	0.000540408	2.95026e-05	-0.000184098	0.000167323	0.000131564	0.00022604	0.000388834	0.000133602	0.000329576	-3.95659e-10	0.000540409	2.9503e-05	0.000184097	0.000167323	0.000131564	0.00022604	0.000388835	0.000133602	0.000329576			'Val'	0.000648041	0.000540151	0.000136768	0.000915901	0.00133546	0.0016253	0.000240118
Leu	Leu131-C3N0	0	0	0	2.79003e-05	2.24921e-05	4.4113e-05	4.00776e-05	2.59146e-05	0	2.44044e-05	2.44044e-05	2.44044e-05	2.44044e-05	3.49595e-06	1.91222e-06	1.97086e-05	1.56732e-05	1.51026e-06	2.44044e-05	-4.96281e-05	-2.86506e-05	-2.29138e-05	-1.64924e-05	-1.95767e-05	2.2579e-06	-2.23056e-06	-1.01314e-05	-4.12644e-05	5.32644e-11	4.96281e-05	2.86507e-05	2.29139e-05	1.64925e-05	1.95768e-05	2.25785e-06	2.23061e-06	1.01315e-05	4.12645e-05			Avg	0.00713483	0.00532118	0.00310891	0.0132334	0.00795106	0.0155998	0.00394414
Leu	Leu131-C4N0	0	0	0	0	0	0	0	0	0	2.00133e-07	2.00133e-07	2.00133e-07	2.00133e-07	2.00133e-07	2.00133e-07	2.00133e-07	2.00133e-07	2.00133e-07	2.00133e-07	1.02652e-06	6.9015e-07	6.15513e-07	6.51568e-08	2.04146e-07	-5.47411e-07	-4.40873e-07	-4.22225e-08	8.94113e-07	-1.30866e-12	1.02652e-06	6.90151e-07	6.15515e-07	6.51581e-08	2.04147e-07	5.4741e-07	4.40871e-07	4.22212e-08	8.94114e-07			Avg Tool	0.00518831			0.0122614			0.00388712
Leu	Leu131-C5N0	0	0	0	0	0	0	0	0	0	8.75322e-10	8.75322e-10	8.75322e-10	8.75322e-10	8.75322e-10	8.75322e-10	8.75322e-10	8.75322e-10	8.75322e-10	8.75322e-10	-8.40814e-09	-5.98535e-09	-5.51171e-09	1.89743e-09	2.18726e-10	8.50291e-09	7.34958e-09	2.56349e-09	-7.4608e-09	1.12959e-14	8.40815e-09	5.98536e-09	5.51172e-09	1.89741e-09	2.18714e-10	8.5029e-09	7.34957e-09	2.56348e-09	7.46082e-09
Leu	Leu131-C6N0	0	0	0	0	0	0	0	0	0	1.59517e-12	1.59517e-12	1.59517e-12	1.59517e-12	1.59517e-12	1.59517e-12	1.59517e-12	1.59517e-12	1.59517e-12	1.59517e-12	2.46604e-11	1.80878e-11	1.69082e-11	-1.27875e-11	-6.3584e-12	-3.65973e-11	-3.22678e-11	-1.4139e-11	2.2101e-11	-2.84843e-17	2.46605e-11	1.80878e-11	1.69082e-11	1.27874e-11	6.35837e-12	3.65973e-11	3.22678e-11	1.4139e-11	2.2101e-11
Leu	Leu131-C0N1	0.00306998	0.00226577	0.00326514	0.00230193	0.00300997	0.00240557	0.00299918	0.00321902	0.00247065	0.00343162	0.000361643	0.00116585	0.000166484	0.00112969	0.000421651	0.00102606	0.000432446	0.000212605	0.000960968	-0.000388339	-0.00125665	-0.000164009	-0.00118093	-0.00041761	-0.00108023	-0.000458874	-0.000209684	-0.00103531	2.20822e-10	0.00038834	0.00125665	0.00016401	0.00118093	0.00041761	0.00108023	0.000458874	0.000209684	0.00103531
Leu	Leu131-C1N1	0	0	0	0.000126525	6.55039e-05	0	0	3.66055e-05	0	0.000225134	0.000225134	0.000225134	0.000225134	9.86082e-05	0.00015963	0.000225134	0.000225134	0.000188528	0.000225134	-0.000216897	-0.000164191	-0.000246327	-6.72086e-05	-0.000179577	-0.000198307	-0.0002184	-0.000206884	-0.00017714	4.46871e-10	0.000216898	0.000164191	0.000246328	6.72091e-05	0.000179578	0.000198308	0.000218401	0.000206884	0.000177141
Leu	Leu131-C2N1	0	0	0	0	0	0	0	0	0	6.15418e-06	6.15418e-06	6.15418e-06	6.15418e-06	6.15418e-06	6.15418e-06	6.15418e-06	6.15418e-06	6.15418e-06	6.15418e-06	3.92935e-06	4.26653e-06	6.98681e-06	-3.62415e-06	1.46907e-06	3.80934e-06	4.35341e-06	3.56674e-06	3.55197e-06	-1.8306e-11	3.92937e-06	4.26655e-06	6.98683e-06	3.62413e-06	1.46909e-06	3.80936e-06	4.35343e-06	3.56675e-06	3.55199e-06
Leu	Leu131-C3N1	0	0	0	0	0	0	0	0	0	8.97218e-08	8.97218e-08	8.97218e-08	8.97218e-08	8.97218e-08	8.97218e-08	8.97218e-08	8.97218e-08	8.97218e-08	8.97218e-08	9.7262e-08	4.22698e-08	-7.06674e-09	1.59033e-07	7.20241e-08	-7.60199e-08	-7.61108e-08	-5.97266e-09	8.31758e-08	7.93672e-14	9.72619e-08	4.22697e-08	7.06682e-09	1.59032e-07	7.20241e-08	7.602e-08	7.61109e-08	5.97274e-09	8.31758e-08
Leu	Leu131-C4N1	0	0	0	0	0	0	0	0	0	7.35782e-10	7.35782e-10	7.35782e-10	7.35782e-10	7.35782e-10	7.35782e-10	7.35782e-10	7.35782e-10	7.35782e-10	7.35782e-10	-3.09046e-09	-2.03129e-09	-1.52483e-09	-1.48851e-09	-9.82043e-10	2.57974e-09	2.32236e-09	3.83692e-10	-2.7387e-09	4.25794e-15	3.09046e-09	2.03129e-09	1.52483e-09	1.48851e-09	9.82047e-10	2.57973e-09	2.32236e-09	3.83688e-10	2.73871e-09
Leu	Leu131-C5N1	0	0	0	0	0	0	0	0	0	3.21809e-12	3.21809e-12	3.21809e-12	3.21809e-12	3.21809e-12	3.21809e-12	3.21809e-12	3.21809e-12	3.21809e-12	3.21809e-12	2.80174e-11	1.98633e-11	1.71045e-11	3.72527e-13	1.18677e-12	-3.38821e-11	-3.02127e-11	-9.91671e-12	2.51159e-11	-6.05409e-17	2.80175e-11	1.98633e-11	1.71045e-11	3.72587e-13	1.18683e-12	3.3882e-11	3.02126e-11	9.91665e-12	2.5116e-11
Leu	Leu131-C6N1	0	0	0	0	0	0	0	0	0	5.86458e-15	5.86458e-15	5.86458e-15	5.86458e-15	5.86458e-15	5.86458e-15	5.86458e-15	5.86458e-15	5.86458e-15	5.86458e-15	-8.56115e-14	-6.27682e-14	-5.65714e-14	3.03165e-14	1.80608e-14	1.39816e-13	1.24885e-13	5.20763e-14	-7.72408e-14	2.30163e-19	8.56117e-14	6.27684e-14	5.65717e-14	3.03162e-14	1.80605e-14	1.39815e-13	1.24885e-13	5.2076e-14	7.7241e-14
Met	Met149-C0N0	0.940793	0.93835	0.942059	0.931009	0.932608	0.907209	0.951135	0.944047	0.952617	0.943608	0.00281536	0.00525789	0.00154886	0.0125987	0.0110002	0.0363993	0.00752733	0.000438594	0.00900906	0.997004	0.994406	0.99837	0.986514	0.98823	0.961021	1.00808	1.0005	1.00969	1	0.00299581	0.00559393	0.00163013	0.0134861	0.0117703	0.0389795	0.00807542	0.000501392	0.00968703
Met	Met149-C1N0	0.0537063	0.0544032	0.0509381	0.0654178	0.0626871	0.0895148	0.0445238	0.0492331	0.040656	0.0515883	0.00211799	0.00281492	0.000650239	0.0138295	0.0110988	0.0379265	0.00706449	0.00235524	0.0109323	0.0024124	0.00325311	-0.00063245	0.0153739	0.0123891	0.0423202	-0.0079434	-0.00254978	-0.0121115	2.21473e-10	0.0024124	0.00325311	0.00063245	0.0153739	0.0123891	0.0423202	0.0079434	0.00254978	0.0121115
Met	Met149-C2N0	0.000807797	0.002566	0.00252958	0.00170059	0.00161499	0.000430528	0.00184927	0.0022689	0.00123089	0.00112816	0.000320363	0.00143784	0.00140142	0.000572428	0.000486828	0.000697632	0.000721112	0.00114074	0.000102725	-0.000484501	0.00133898	0.00148538	-4.95268e-05	-2.70537e-05	-0.00257311	0.00110096	0.00127561	0.000532082	-4.70721e-10	0.0004845	0.00133898	0.00148538	4.95263e-05	2.70533e-05	0.00257311	0.00110096	0.00127561	0.000532083
Met	Met149-C3N0	0.00139034	0.00149619	0.000869667	0	0.000483187	0.0010293	0	0.0013475	0.00298678	1.23356e-05	0.001378	0.00148385	0.000857331	1.23356e-05	0.000470852	0.00101696	1.23356e-05	0.00133517	0.00297444	0.00147108	0.00152247	0.000858106	-2.22297e-05	0.000489897	0.00112786	-4.36851e-05	0.00137138	0.00313516	9.792e-12	0.00147108	0.00152247	0.000858106	2.22297e-05	0.000489897	0.00112786	4.36851e-05	0.00137138	0.00313516
Met	Met149-C4N0	0	0	0	0	0	4.05349e-05	0	0	0	6.74404e-08	6.74404e-08	6.74404e-08	6.74404e-08	6.74404e-08	6.74404e-08	4.04674e-05	6.74404e-08	6.74404e-08	6.74404e-08	-3.82338e-05	-3.55751e-05	-2.06097e-05	-2.05606e-08	-1.08923e-05	1.78804e-05	-1.57588e-06	-3.18688e-05	-7.33736e-05	-3.39396e-14	3.82338e-05	3.55751e-05	2.06097e-05	2.05606e-08	1.08923e-05	1.78804e-05	1.57588e-06	3.18688e-05	7.33736e-05
Met	Met149-C5N0	0	0	0	0	0	0	0	0	0	1.47482e-10	1.47482e-10	1.47482e-10	1.47482e-10	1.47482e-10	1.47482e-10	1.47482e-10	1.47482e-10	1.47482e-10	1.47482e-10	2.42559e-07	2.04994e-07	1.20656e-07	-5.17603e-07	6.02309e-08	-3.27317e-07	2.09492e-08	1.827e-07	4.26725e-07	-4.14149e-16	2.42559e-07	2.04994e-07	1.20656e-07	5.17603e-07	6.02309e-08	3.27317e-07	2.09492e-08	1.827e-07	4.26725e-07
Met	Met149-C0N1	0.00234501	0.00243255	0.00298397	0.00161144	0.0023811	0.00163827	0.00172278	0.00241904	0.00176677	0.00346914	0.00112413	0.00103659	0.000485174	0.0018577	0.00108804	0.00183088	0.00174636	0.0010501	0.00170237	-0.00119045	-0.00108968	-0.000515009	-0.00193227	-0.00111781	-0.00180806	-0.00189722	-0.00112623	-0.0018533	-6.17123e-11	0.00119045	0.00108968	0.000515009	0.00193227	0.00111781	0.00180806	0.00189722	0.00112623	0.0018533
Met	Met149-C1N1	0.000375925	0.0005876	0.000500676	0.00017416	0.00021965	5.52842e-05	0.000548461	0.000548709	0.0002718	0.000189663	0.000186263	0.000397937	0.000311013	1.55026e-05	2.99872e-05	0.000134378	0.000358798	0.000359047	8.2137e-05	0.00025534	0.000472893	0.00036242	3.4948e-05	4.96498e-05	-0.000193084	0.00051395	0.000453672	0.000231734	3.20015e-10	0.000255339	0.000472892	0.00036242	3.49476e-05	4.96495e-05	0.000193085	0.000513949	0.000453672	0.000231733
Met	Met149-C2N1	0	0	0	0	0	0	0	0	0	4.14764e-06	4.14764e-06	4.14764e-06	4.14764e-06	4.14764e-06	4.14764e-06	4.14764e-06	4.14764e-06	4.14764e-06	4.14764e-06	-1.23651e-05	-2.91291e-05	-2.49475e-05	-5.8557e-06	-7.09787e-06	9.08245e-06	-2.8011e-05	-2.72823e-05	-1.30735e-05	-1.69929e-11	1.23651e-05	2.9129e-05	2.49475e-05	5.85569e-06	7.09785e-06	9.08247e-06	2.80109e-05	2.72823e-05	1.30734e-05
Met	Met149-C3N1	0	0	0	0	0	0	2.20467e-05	5.05404e-06	3.04332e-05	4.53514e-08	4.53514e-08	4.53514e-08	4.53514e-08	4.53514e-08	4.53514e-08	4.53514e-08	2.20014e-05	5.00869e-06	3.03879e-05	-2.99356e-05	-1.22017e-05	-7.88541e-06	-1.35435e-06	-1.93276e-06	-7.66234e-06	1.56037e-05	-4.87867e-06	2.26969e-06	3.01912e-13	2.99356e-05	1.22017e-05	7.88541e-06	1.35435e-06	1.93276e-06	7.66234e-06	1.56037e-05	4.87867e-06	2.26969e-06
Met	Met149-C4N1	0.000581856	0.000164196	0.000118765	3.75698e-05	5.98904e-06	8.2482e-05	0.000198159	0.000130998	0.000440119	2.47942e-10	0.000581856	0.000164195	0.000118765	3.75696e-05	5.9888e-06	8.24818e-05	0.000198159	0.000130998	0.000440118	0.000618987	0.000174763	0.000126389	3.73875e-05	6.41007e-06	8.76786e-05	0.000210247	0.000139324	0.000467662	-2.60017e-15	0.000618987	0.000174763	0.000126389	3.73875e-05	6.41007e-06	8.76786e-05	0.000210247	0.000139324	0.000467662
Met	Met149-C5N1	0	0	0	4.89742e-05	0	0	0	0	0	5.42213e-13	5.42213e-13	5.42213e-13	5.42213e-13	4.89742e-05	5.42213e-13	5.42213e-13	5.42213e-13	5.42213e-13	5.42213e-13	-6.75826e-06	-1.90764e-06	-1.37971e-06	5.1609e-05	-6.97846e-08	-9.569e-07	-2.29859e-06	-1.52137e-06	-5.10902e-06	1.03083e-17	6.75826e-06	1.90764e-06	1.37971e-06	5.1609e-05	6.97846e-08	9.569e-07	2.29859e-06	1.52137e-06	5.10902e-06
Phe	Phe165-C0N0	0.9051	0.902696	0.905445	0.893302	0.895166	0.894032	0.90249	0.904747	0.90329	0.903441	0.0016588	0.000745174	0.00200378	0.0101392	0.00827529	0.00940975	0.000951232	0.00130555	0.000151437	1.00184	0.999153	1.00223	0.988648	0.990731	0.989462	0.998927	1.00145	0.999835	1	0.00183685	0.000847326	0.00222625	0.0113517	0.00926927	0.0105381	0.00107307	0.0014466	0.000165195
Phe	Phe165-C1N0	0.0894838	0.0909585	0.0885379	0.100008	0.099376	0.0994932	0.090913	0.0892595	0.0892293	0.0889062	0.000577592	0.00205232	0.000368265	0.0111014	0.0104698	0.0105869	0.00200674	0.000353254	0.000323132	0.000495459	0.00238008	-0.000597919	0.0134181	0.0125172	0.0127888	0.0023523	0.00027949	0.000405906	1.81555e-10	0.000495459	0.00238008	0.000597919	0.0134181	0.0125172	0.0127888	0.0023523	0.000279489	0.000405906
Phe	Phe165-C2N0	0.00238999	0.00291398	0.00275978	0.00339858	0.00325512	0.00248984	0.00289407	0.00263611	0.00260685	0.0038885	0.00149851	0.000974517	0.00112871	0.000489913	0.000633381	0.00139865	0.000994429	0.00125239	0.00128165	-0.00170462	-0.00127838	-0.00120186	-0.00166376	-0.00175143	-0.00261754	-0.00130046	-0.00141348	-0.00145388	-4.23097e-10	0.00170462	0.00127838	0.00120186	0.00166376	0.00175143	0.00261754	0.00130046	0.00141348	0.00145388
Phe	Phe165-C3N0	0	0	0	4.9111e-05	1.4004e-05	6.38542e-05	0.000100425	4.54746e-05	0.000162694	9.92083e-05	9.92083e-05	9.92083e-05	9.92083e-05	5.00974e-05	8.52043e-05	3.53541e-05	1.21699e-06	5.37337e-05	6.34858e-05	1.79912e-05	-2.14e-05	-1.65122e-05	2.81181e-05	-9.41527e-07	0.000119052	9.29264e-05	4.76693e-05	0.000180254	1.36574e-11	1.79911e-05	2.14e-05	1.65122e-05	2.81181e-05	9.41541e-07	0.000119052	9.29264e-05	4.76693e-05	0.000180254
Phe	Phe165-C4N0	0	0	0	0	6.40216e-07	5.74574e-06	0	0	0	1.62716e-06	1.62716e-06	1.62716e-06	1.62716e-06	1.62716e-06	9.86939e-07	4.11859e-06	1.62716e-06	1.62716e-06	1.62716e-06	1.32007e-06	2.67314e-06	2.37345e-06	-1.33547e-05	-6.03419e-06	-1.23931e-05	-2.53665e-05	-9.93461e-06	-7.50899e-05	5.63765e-12	1.32006e-06	2.67313e-06	2.37344e-06	1.33547e-05	6.0342e-06	1.23931e-05	2.53665e-05	9.93462e-06	7.50899e-05
Phe	Phe165-C5N0	0	0	0	0.000235107	0.000154404	0.0002651	0.000373484	0.000155007	0.00118332	1.77917e-08	1.77917e-08	1.77917e-08	1.77917e-08	0.000235089	0.000154386	0.000265082	0.000373466	0.000154989	0.0011833	-1.27194e-06	-7.39104e-07	-7.4316e-07	0.000258755	0.000170228	0.000290952	0.000412617	0.000171179	0.0013049	-3.62095e-13	1.27194e-06	7.39104e-07	7.43159e-07	0.000258755	0.000170228	0.000290952	0.000412617	0.000171179	0.0013049
Phe	Phe165-C6N0	0	0	0	1.50528e-05	4.03131e-06	2.00821e-05	0	0	2.01048e-05	1.29693e-10	1.29693e-10	1.29693e-10	1.29693e-10	1.50527e-05	4.03118e-06	2.00819e-05	1.29693e-10	1.29693e-10	2.01047e-05	5.42369e-08	3.01378e-08	3.05326e-08	5.00821e-06	-3.21467e-06	1.13454e-05	-1.76624e-05	-7.11896e-06	-3.33204e-05	8.83953e-15	5.42369e-08	3.01378e-08	3.05326e-08	5.00821e-06	3.21467e-06	1.13454e-05	1.76624e-05	7.11896e-06	3.33204e-05
Phe	Phe165-C7N0	0	0	0	8.18124e-06	5.62816e-06	0	0	0	0	6.07757e-13	6.07757e-13	6.07757e-13	6.07757e-13	8.18124e-06	5.62816e-06	6.07757e-13	6.07757e-13	6.07757e-13	6.07757e-13	-8.82915e-10	-4.85358e-10	-4.92639e-10	-5.3953e-07	1.5143e-07	-5.50781e-05	-9.40429e-06	-9.88071e-06	-4.19575e-05	-1.05011e-16	8.82915e-10	4.85357e-10	4.92639e-10	5.3953e-07	1.5143e-07	5.50781e-05	9.40429e-06	9.88071e-06	4.19575e-05
Phe	Phe165-C8N0	0	0	0	0.000102143	6.81936e-05	0.000619644	0.000110199	0.000113652	0.0004785	1.66134e-15	1.66134e-15	1.66134e-15	1.66134e-15	0.000102143	6.81936e-05	0.000619644	0.000110199	0.000113652	0.0004785	6.41305e-12	3.51136e-12	3.56657e-12	0.000112243	7.49352e-05	0.00067901	0.000121296	0.000125098	0.000526698	6.0549e-19	6.41305e-12	3.51136e-12	3.56657e-12	0.000112243	7.49352e-05	0.00067901	0.000121296	0.000125098	0.000526698
Phe	Phe165-C9N0	0	0	0	0	0	3.09437e-05	0	0	0	2.0184e-18	2.0184e-18	2.0184e-18	2.0184e-18	2.0184e-18	2.0184e-18	3.09437e-05	2.0184e-18	2.0184e-18	2.0184e-18	-1.74914e-14	-9.55954e-15	-9.71307e-15	-1.2261e-06	-8.18613e-07	2.65066e-05	-1.32391e-06	-1.3654e-06	-5.74865e-06	-1.33774e-21	1.74914e-14	9.55954e-15	9.71307e-15	1.2261e-06	8.18613e-07	2.65066e-05	1.32391e-06	1.3654e-06	5.74865e-06
Phe	Phe165-C0N1	0.00282595	0.00320994	0.00313589	0.00280264	0.00190353	0.00284627	0.00302906	0.00295203	0.0027516	0.00332147	0.000495519	0.000111529	0.000185583	0.000518834	0.00141794	0.000475206	0.000292416	0.000369439	0.000569874	-0.000555669	-0.000117583	-0.000211526	-0.00053287	-0.0015434	-0.000487235	-0.000318438	-0.000414249	-0.000631168	5.12765e-10	0.00055567	0.000117584	0.000211527	0.00053287	0.0015434	0.000487235	0.000318439	0.000414249	0.000631169
Phe	Phe165-C1N1	0	0	0	0	2.70101e-05	0	0	5.42735e-05	0	0.000326861	0.000326861	0.000326861	0.000326861	0.000326861	0.000299851	0.000326861	0.000326861	0.000272587	0.000326861	-0.000311598	-0.000360641	-0.000341539	-0.000356902	-0.000224885	-0.000359359	-0.000340916	-0.000264169	-0.000303258	2.29613e-10	0.000311598	0.000360642	0.000341539	0.000356902	0.000224886	0.00035936	0.000340916	0.000264169	0.000303258
Phe	Phe165-C2N1	0	0	0	1.48276e-06	3.57635e-07	1.82569e-06	7.71181e-06	1.70424e-06	6.51677e-06	1.42959e-05	1.42959e-05	1.42959e-05	1.42959e-05	1.28132e-05	1.39383e-05	1.24702e-05	6.58412e-06	1.25917e-05	7.77916e-06	1.68517e-05	1.47271e-05	1.74682e-05	1.97217e-05	1.28804e-05	2.34158e-05	2.60963e-05	1.53228e-05	2.25641e-05	-5.21207e-11	1.68518e-05	1.47272e-05	1.74682e-05	1.97217e-05	1.28805e-05	2.34158e-05	2.60963e-05	1.53229e-05	2.25641e-05
Phe	Phe165-C3N1	8.95628e-05	0.000161128	5.99177e-05	4.51525e-05	1.46123e-05	5.85517e-05	5.45428e-05	1.98145e-05	9.75986e-05	3.64736e-07	8.9198e-05	0.000160763	5.95529e-05	4.47878e-05	1.42475e-05	5.8187e-05	5.41781e-05	1.94497e-05	9.72339e-05	9.95331e-05	0.000179265	6.64799e-05	4.97972e-05	1.61153e-05	6.34694e-05	5.94253e-05	2.16124e-05	0.000107363	3.12866e-12	9.95331e-05	0.000179265	6.64799e-05	4.97972e-05	1.61153e-05	6.34693e-05	5.94253e-05	2.16124e-05	0.000107363
Phe	Phe165-C4N1	0	0	0	0	0	2.06342e-05	0	0	0	5.98218e-09	5.98218e-09	5.98218e-09	5.98218e-09	5.98218e-09	5.98218e-09	2.06282e-05	5.98218e-09	5.98218e-09	5.98218e-09	-1.26694e-05	-1.50994e-05	-7.77055e-06	-3.87868e-06	-1.46661e-06	1.65219e-05	-5.37617e-06	-2.26187e-06	-1.62043e-05	-1.14216e-13	1.26694e-05	1.50994e-05	7.77055e-06	3.87868e-06	1.46661e-06	1.65219e-05	5.37617e-06	2.26187e-06	1.62043e-05
Phe	Phe165-C5N1	0.000110459	6.01509e-05	6.12484e-05	1.15706e-05	7.6783e-06	3.95337e-05	2.73558e-05	1.54779e-05	0.000169013	6.54108e-11	0.000110459	6.01509e-05	6.12483e-05	1.15706e-05	7.67824e-06	3.95337e-05	2.73557e-05	1.54779e-05	0.000169013	0.000123041	6.72809e-05	6.81916e-05	1.19192e-05	7.94742e-06	4.17534e-05	2.9008e-05	1.66213e-05	0.000183361	3.00347e-15	0.000123041	6.72809e-05	6.81916e-05	1.19192e-05	7.94742e-06	4.17534e-05	2.9008e-05	1.66213e-05	0.000183361
Phe	Phe165-C6N1	0	0	0	2.38806e-06	0	0	0	0	0	4.76812e-13	4.76812e-13	4.76812e-13	4.76812e-13	2.38805e-06	4.76812e-13	4.76812e-13	4.76812e-13	4.76812e-13	4.76812e-13	-5.36391e-06	-2.92658e-06	-2.97218e-06	6.13614e-07	-5.65348e-07	-2.94996e-06	-1.26394e-06	-7.25453e-07	-8.42867e-06	-5.26311e-17	5.36391e-06	2.92658e-06	2.97218e-06	6.13614e-07	5.65348e-07	2.94996e-06	1.26394e-06	7.25453e-07	8.42867e-06
Phe	Phe165-C7N1	0	0	0	1.87919e-05	2.62603e-06	1.31337e-05	0	0	4.46035e-06	2.2344e-15	2.2344e-15	2.2344e-15	2.2344e-15	1.87919e-05	2.62603e-06	1.31337e-05	2.2344e-15	2.2344e-15	4.46035e-06	8.78323e-08	4.78952e-08	4.86661e-08	2.07819e-05	2.9234e-06	1.47687e-05	5.65536e-08	4.88659e-08	5.23814e-06	5.55619e-19	8.78323e-08	4.78952e-08	4.86661e-08	2.07819e-05	2.9234e-06	1.47687e-05	5.65536e-08	4.88659e-08	5.23814e-06
Phe	Phe165-C8N1	0	0	0	0	0	0	0	0	0	6.10787e-18	6.10787e-18	6.10787e-18	6.10787e-18	6.10787e-18	6.10787e-18	6.10787e-18	6.10787e-18	6.10787e-18	6.10787e-18	-6.39449e-10	-3.48615e-10	-3.54299e-10	-8.69581e-07	-3.40971e-07	-2.82964e-06	-4.48939e-07	-4.62937e-07	-2.05768e-06	-3.15188e-21	6.39449e-10	3.48615e-10	3.54299e-10	8.69581e-07	3.40971e-07	2.82964e-06	4.48939e-07	4.62937e-07	2.05768e-06
Phe	Phe165-C9N1	0	0	0	0	0	0	0	0	0	7.42057e-21	7.42057e-21	7.42057e-21	7.42057e-21	7.42057e-21	7.42057e-21	7.42057e-21	7.42057e-21	7.42057e-21	7.42057e-21	1.74602e-12	9.51792e-13	9.67406e-13	7.01837e-09	3.37655e-09	-9.63383e-08	4.89872e-09	5.05203e-09	2.18615e-08	7.32494e-24	1.74602e-12	9.51792e-13	9.67406e-13	7.01837e-09	3.37655e-09	9.63383e-08	4.89872e-09	5.05203e-09	2.18615e-08
Pro	Pro115-C0N0	0.945692	0.947671	0.952263	0.950886	0.951913	0.950549	0.946218	0.948733	0.944949	0.943608	0.00208408	0.00406272	0.00865483	0.00727824	0.00830522	0.00694115	0.00261035	0.00512438	0.00134123	1.00222	1.00434	1.00926	1.00779	1.00888	1.00742	1.00279	1.00548	1.00143	1	0.00222264	0.00434331	0.00926379	0.00779322	0.00888333	0.00742082	0.00278946	0.00548061	0.00142552
Pro	Pro115-C1N0	0.0538732	0.0517447	0.046924	0.0467181	0.0467645	0.0487603	0.0513832	0.0492908	0.0539408	0.0515883	0.00228492	0.00015643	0.00466432	0.00487016	0.00482385	0.00282803	0.000205097	0.00229747	0.00235246	0.00231566	-5.80046e-05	-0.0054381	-0.00556822	-0.00557445	-0.00337724	-0.000359501	-0.00272027	0.00243367	2.21473e-10	0.00231566	5.80048e-05	0.0054381	0.00556822	0.00557445	0.00337724	0.000359501	0.00272027	0.00243367
Pro	Pro115-C2N0	0.000434559	0.000584413	0.000813048	0.000460553	0.000246827	0.000101412	0.000745613	0.000621529	0.000295904	0.00112816	0.000693601	0.000543747	0.000315112	0.000667607	0.000881334	0.00102675	0.000382547	0.000506631	0.000832257	-0.000837351	-0.000577591	-0.000106438	-0.000485752	-0.000699184	-0.000947322	-0.000391985	-0.000423342	-0.000988277	-4.70721e-10	0.000837351	0.00057759	0.000106437	0.000485752	0.000699184	0.000947322	0.000391985	0.000423341	0.000988277
Pro	Pro115-C3N0	0	0	0	0.000439241	0	0	0	0	0	1.23356e-05	1.23356e-05	1.23356e-05	1.23356e-05	0.000426905	1.23356e-05	1.23356e-05	1.23356e-05	1.23356e-05	1.23356e-05	1.27186e-05	5.87758e-06	-5.77506e-06	0.000459389	1.37531e-05	2.0331e-05	3.10112e-08	2.71389e-06	1.75906e-05	9.792e-12	1.27186e-05	5.87757e-06	5.77507e-06	0.000459389	1.37531e-05	2.0331e-05	3.10014e-08	2.71388e-06	1.75906e-05
Pro	Pro115-C4N0	0	0	0	0.000276641	0	0	0	0	0	6.74404e-08	6.74404e-08	6.74404e-08	6.74404e-08	0.000276574	6.74404e-08	6.74404e-08	6.74404e-08	6.74404e-08	6.74404e-08	-6.15384e-08	7.15528e-09	1.20773e-07	0.000282218	-9.29369e-08	-1.59169e-07	7.01268e-08	3.48554e-08	-1.1451e-07	-3.39396e-14	6.15384e-08	7.15532e-09	1.20773e-07	0.000282218	9.29369e-08	1.59169e-07	7.01269e-08	3.48554e-08	1.1451e-07
Pro	Pro115-C5N0	0	0	0	0	0	0	0	0	0	1.47482e-10	1.47482e-10	1.47482e-10	1.47482e-10	1.47482e-10	1.47482e-10	1.47482e-10	1.47482e-10	1.47482e-10	1.47482e-10	5.71771e-11	-1.82023e-10	-5.7097e-10	-3.13723e-06	2.07928e-10	4.38902e-10	-4.09652e-10	-2.70428e-10	2.4963e-10	-4.14149e-16	5.71775e-11	1.82023e-10	5.7097e-10	3.13723e-06	2.07928e-10	4.38902e-10	4.09652e-10	2.70428e-10	2.4963e-10
Pro	Pro115-C0N1	0	0	0	0.00121905	0.00106369	0.000589035	0.0016527	0.00135513	0.000813971	0.00346914	0.00346914	0.00346914	0.00346914	0.0022501	0.00240545	0.00288011	0.00181645	0.00211401	0.00265517	-0.00370809	-0.00371593	-0.00373414	-0.00242787	-0.0025978	-0.00309877	-0.00194661	-0.00227409	-0.00283656	-6.17123e-11	0.00370809	0.00371593	0.00373414	0.00242787	0.0025978	0.00309877	0.00194661	0.00227409	0.00283656
Pro	Pro115-C1N1	0	0	0	0	1.16769e-05	0	0	0	0	0.000189663	0.000189663	0.000189663	0.000189663	0.000189663	0.000177986	0.000189663	0.000189663	0.000189663	0.000189663	-8.56761e-06	2.14609e-07	2.01202e-05	-5.04501e-05	-2.88936e-05	-2.18364e-05	-9.49968e-05	-6.89188e-05	-5.64463e-05	3.20015e-10	8.56793e-06	2.14289e-07	2.01199e-05	5.04505e-05	2.88939e-05	2.18367e-05	9.49971e-05	6.89192e-05	5.64466e-05
Pro	Pro115-C2N1	0	0	0	0	0	0	0	0	0	4.14764e-06	4.14764e-06	4.14764e-06	4.14764e-06	4.14764e-06	4.14764e-06	4.14764e-06	4.14764e-06	4.14764e-06	4.14764e-06	3.09808e-06	2.13701e-06	3.93806e-07	3.34956e-06	3.39628e-06	4.25505e-06	3.55485e-06	3.29195e-06	4.69301e-06	-1.69929e-11	3.0981e-06	2.13702e-06	3.93823e-07	3.34958e-06	3.3963e-06	4.25506e-06	3.55487e-06	3.29196e-06	4.69303e-06
Pro	Pro115-C3N1	0	0	0	0	0	0	0	0	0	4.53514e-08	4.53514e-08	4.53514e-08	4.53514e-08	4.53514e-08	4.53514e-08	4.53514e-08	4.53514e-08	4.53514e-08	4.53514e-08	-4.7057e-08	-2.17462e-08	2.13669e-08	-1.71664e-06	-5.67498e-08	-8.34158e-08	-2.31051e-08	-2.8892e-08	-7.6406e-08	3.01912e-13	4.70573e-08	2.17465e-08	2.13666e-08	1.71664e-06	5.67501e-08	8.34161e-08	2.31054e-08	2.88923e-08	7.64063e-08
Pro	Pro115-C4N1	0	0	0	0	0	0	0	0	0	2.47942e-10	2.47942e-10	2.47942e-10	2.47942e-10	2.47942e-10	2.47942e-10	2.47942e-10	2.47942e-10	2.47942e-10	2.47942e-10	2.27684e-10	-2.64736e-11	-4.46842e-10	-1.04407e-06	3.59631e-10	6.33661e-10	-1.33886e-10	-2.59954e-11	4.85519e-10	-2.60017e-15	2.27686e-10	2.6471e-11	4.46839e-10	1.04407e-06	3.59634e-10	6.33664e-10	1.33883e-10	2.59928e-11	4.85521e-10
Pro	Pro115-C5N1	0	0	0	0	0	0	0	0	0	5.42213e-13	5.42213e-13	5.42213e-13	5.42213e-13	5.42213e-13	5.42213e-13	5.42213e-13	5.42213e-13	5.42213e-13	5.42213e-13	-2.11547e-13	6.73461e-13	2.11251e-12	1.16071e-08	-7.68253e-13	-1.72166e-12	1.2413e-12	7.75589e-13	-1.05872e-12	1.03083e-17	2.11558e-13	6.73451e-13	2.1125e-12	1.16071e-08	7.68263e-13	1.72167e-12	1.24129e-12	7.75579e-13	1.05873e-12
Ser	Ser105-C0N0	0.606059	0.721968	0.86314	0.334721	0.818548	0.249266	0.860373	0.767984	0.952165	0.964356	0.358298	0.242388	0.101217	0.629636	0.145808	0.71509	0.103983	0.196372	0.0121915	0.628562	0.748713	0.89507	0.347117	0.84869	0.258523	0.892204	0.796404	0.987413	1	0.371438	0.251287	0.10493	0.652883	0.15131	0.741477	0.107796	0.203596	0.0125872
Ser	Ser105-C1N0	0.0160268	0.0230721	0.0299347	0.0144834	0.0390131	0.0108567	0.0295555	0.0254247	0.029461	0.0316336	0.0156068	0.00856151	0.00169889	0.0171501	0.00737951	0.0207769	0.00207807	0.00620891	0.00217261	-0.0118165	-0.00590749	-0.0005273	-0.00593892	0.0126579	-0.00957303	-0.000743706	-0.00356418	-0.00182546	1.23756e-12	0.0118165	0.00590749	0.0005273	0.00593892	0.0126579	0.00957303	0.000743706	0.00356418	0.00182546
Ser	Ser105-C2N0	0.377915	0.25496	0.106926	0.465009	0	0.598555	0.103035	0.184348	0	0.00034589	0.377569	0.254614	0.10658	0.464663	0.00034589	0.598209	0.102689	0.184003	0.00034589	0.391242	0.26379	0.110378	0.475668	-0.00494789	0.615594	0.106169	0.190023	-0.000749162	4.37785e-11	0.391242	0.26379	0.110378	0.475668	0.00494789	0.615594	0.106169	0.190023	0.000749162
Ser	Ser105-C3N0	0	0	0	0.182882	0.140767	0.129157	0.00553079	0.0185963	0.0118459	1.26068e-06	1.26068e-06	1.26068e-06	1.26068e-06	0.182881	0.140766	0.129156	0.00552953	0.0185951	0.0118447	-0.00427336	-0.00288193	-0.00120688	0.183923	0.145619	0.126837	0.00455852	0.017154	0.012257	-4.77448e-12	0.00427336	0.00288193	0.00120688	0.183923	0.145619	0.126837	0.00455852	0.017154	0.012257
Ser	Ser105-C0N1	0	0	0	0	0.00167157	0	0	0.00111702	0	0.00354542	0.00354542	0.00354542	0.00354542	0.00354542	0.00187385	0.00354542	0.00354542	0.0024284	0.00354542	-0.00232559	-0.00277014	-0.00331164	-0.00128468	-0.00139508	-0.000955232	-0.00330087	-0.00178026	-0.00365261	1.05141e-10	0.00232559	0.00277014	0.00331164	0.00128468	0.00139508	0.000955233	0.00330087	0.00178026	0.00365261
Ser	Ser105-C1N1	0	0	0	6.57579e-05	0	0	0	0	0	0.0001163	0.0001163	0.0001163	0.0001163	5.05419e-05	0.0001163	0.0001163	0.0001163	0.0001163	0.0001163	4.37193e-05	2.18569e-05	1.95094e-06	3.14491e-05	-0.000104018	-0.000218095	-2.86281e-05	-7.77359e-05	-0.000129297	1.91196e-10	4.37191e-05	2.18567e-05	1.95075e-06	3.14489e-05	0.000104019	0.000218095	2.86283e-05	7.77361e-05	0.000129297
Ser	Ser105-C2N1	0	0	0	0.00283892	0	0.0121647	0.00150573	0.00252917	0.00652828	1.27165e-06	1.27165e-06	1.27165e-06	1.27165e-06	0.00283765	1.27165e-06	0.0121634	0.00150446	0.0025279	0.00652701	-0.00144754	-0.000975986	-0.000408384	0.00119727	1.89312e-05	0.0104002	0.00117643	0.00193322	0.00680643	-7.48166e-12	0.00144754	0.000975986	0.000408384	0.00119727	1.89312e-05	0.0104002	0.00117643	0.00193322	0.00680643
Ser	Ser105-C3N1	0	0	0	0	0	0	0	0	0	4.63486e-09	4.63486e-09	4.63486e-09	4.63486e-09	4.63486e-09	4.63486e-09	4.63486e-09	4.63486e-09	4.63486e-09	4.63486e-09	1.58108e-05	1.06627e-05	4.46529e-06	-0.000712794	-0.000538772	-0.000607743	-3.40046e-05	-9.22569e-05	-0.000119657	7.09638e-14	1.58108e-05	1.06627e-05	4.46529e-06	0.000712794	0.000538772	0.000607743	3.40046e-05	9.22569e-05	0.000119657
Thr	Thr119-C0N0	0.973735	0.971047	0.95928	0.810052	0.801005	0.859933	0.925635	0.963799	0.942217	0.953926	0.0198092	0.0171209	0.00535428	0.143874	0.152921	0.0939932	0.0282904	0.00987363	0.0117088	1.02097	1.01813	1.00566	0.849318	0.839791	0.901662	0.970538	1.01051	0.98796	1	0.0209747	0.0181271	0.00566298	0.150682	0.160209	0.0983382	0.0294623	0.0105071	0.0120395
Thr	Thr119-C1N0	0.026265	0.0289533	0.0407199	0.0265448	0.0303482	0.0221826	0.0257054	0.0307719	0.0200687	0.0417219	0.0154569	0.0127686	0.00100199	0.0151771	0.0113737	0.0195393	0.0160165	0.01095	0.0216532	-0.0170948	-0.0141538	-0.00128129	-0.0126542	-0.00843035	-0.0161223	-0.0162415	-0.0119144	-0.0225865	4.18079e-10	0.0170948	0.0141538	0.00128129	0.0126542	0.00843035	0.0161223	0.0162415	0.0119144	0.0225865
Thr	Thr119-C2N0	0	0	0	0.16021	0.168647	0	0.0366438	0	0.021284	0.000684298	0.000684298	0.000684298	0.000684298	0.159526	0.167963	0.000684298	0.0359595	0.000684298	0.0205997	-0.000170794	-0.000265137	-0.000678074	0.167451	0.176183	-0.00364743	0.0380204	-0.000396285	0.0221066	3.79533e-10	0.000170795	0.000265138	0.000678075	0.167451	0.176183	0.00364743	0.0380204	0.000396285	0.0221066
Thr	Thr119-C3N0	0	0	0	0	0	0.109834	0.00202927	0.000289536	0.00261848	4.98819e-06	4.98819e-06	4.98819e-06	4.98819e-06	4.98819e-06	4.98819e-06	0.109829	0.00202428	0.000284547	0.00261349	4.5277e-06	5.55088e-06	1.00293e-05	-0.00365838	-0.00385063	0.114915	0.00129172	0.00031037	0.00225762	-1.30232e-11	4.52771e-06	5.5509e-06	1.00293e-05	0.00365838	0.00385063	0.114915	0.00129172	0.00031037	0.00225762
Thr	Thr119-C4N0	0	0	0	0	0	0	0	0	0	1.36356e-08	1.36356e-08	1.36356e-08	1.36356e-08	1.36356e-08	1.36356e-08	1.36356e-08	1.36356e-08	1.36356e-08	1.36356e-08	-2.13335e-08	-2.50457e-08	-4.12942e-08	1.9986e-05	2.10387e-05	-0.00125489	-1.86407e-05	-3.34207e-06	-2.72851e-05	1.38394e-13	2.13336e-08	2.50459e-08	4.12943e-08	1.9986e-05	2.10387e-05	0.00125489	1.86407e-05	3.34207e-06	2.72851e-05
Thr	Thr119-C0N1	0	0	0	0	0	0	0	0	0.00240373	0.00350708	0.00350708	0.00350708	0.00350708	0.00350708	0.00350708	0.00350708	0.00350708	0.00350708	0.00110334	-0.00377747	-0.00376693	-0.00372082	-0.00314202	-0.00310711	-0.00333518	-0.0035898	-0.0037382	-0.00111714	4.30856e-10	0.00377747	0.00376693	0.00372082	0.00314203	0.00310711	0.00333518	0.0035898	0.0037382	0.00111714
Thr	Thr119-C1N1	0	0	0	0	0	0	0	0	0	0.000153389	0.000153389	0.000153389	0.000153389	0.000153389	0.000153389	0.000153389	0.000153389	0.000153389	0.000153389	6.32485e-05	5.23673e-05	4.74061e-06	-2.0464e-05	3.11912e-05	-0.000109984	-0.000150331	-6.42087e-05	-0.000267675	-2.51914e-10	6.32487e-05	5.23676e-05	4.74086e-06	2.04637e-05	3.11914e-05	0.000109984	0.000150331	6.42084e-05	0.000267675
Thr	Thr119-C2N1	0	0	0	0.00319306	0	0.0080504	0.00998609	0.00513917	0.0114081	2.5158e-06	2.5158e-06	2.5158e-06	2.5158e-06	0.00319055	2.5158e-06	0.00804788	0.00998357	0.00513666	0.0114055	6.31916e-07	9.80971e-07	2.50878e-06	0.0027457	-0.000651853	0.00849799	0.0103839	0.00541776	0.0119432	9.0584e-12	6.31907e-07	9.80962e-07	2.50877e-06	0.0027457	0.000651853	0.00849799	0.0103839	0.00541776	0.0119432
Thr	Thr119-C3N1	0	0	0	0	0	0	0	0	0	1.83389e-08	1.83389e-08	1.83389e-08	1.83389e-08	1.83389e-08	1.83389e-08	1.83389e-08	1.83389e-08	1.83389e-08	1.83389e-08	-1.67519e-08	-2.05375e-08	-3.71072e-08	-5.99646e-05	1.42468e-05	-0.000610478	-0.000234646	-0.000119445	-0.000270964	-1.26185e-13	1.67517e-08	2.05374e-08	3.7107e-08	5.99646e-05	1.42468e-05	0.000610478	0.000234646	0.000119445	0.000270964
Thr	Thr119-C4N1	0	0	0	0	0	0	0	0	0	5.01307e-11	5.01307e-11	5.01307e-11	5.01307e-11	5.01307e-11	5.01307e-11	5.01307e-11	5.01307e-11	5.01307e-11	5.01307e-11	7.89309e-11	9.26657e-11	1.52783e-10	3.2747e-07	-7.78403e-08	5.65498e-06	1.32437e-06	6.58436e-07	1.53515e-06	4.80952e-16	7.89305e-11	9.26653e-11	1.52782e-10	3.2747e-07	7.78403e-08	5.65498e-06	1.32437e-06	6.58436e-07	1.53515e-06
Tyr	Tyr181-C0N0	0.903274	0.902023	0.902732	0.894556	0.892977	0.896687	0.902803	0.903375	0.903864	0.903441	0.000167634	0.00141828	0.000709369	0.00888544	0.0104647	0.00675486	0.000638022	6.61707e-05	0.000422997	0.999836	0.998423	0.999205	0.990139	0.988346	0.99252	0.999285	0.999922	1.0005	1	0.000164451	0.00157723	0.000794841	0.00986142	0.011654	0.00747962	0.000714504	7.84658e-05	0.000501891
Tyr	Tyr181-C1N0	0.087216	0.0895285	0.0902237	0.0910986	0.0951195	0.0892406	0.0898523	0.0898737	0.0863482	0.0889062	0.00169025	0.00062231	0.0013175	0.00219242	0.00621333	0.000334407	0.000946122	0.000967498	0.00255806	-0.00185577	0.0008484	0.00155356	0.00340723	0.0080256	0.0011142	0.0011253	0.00108978	-0.00287271	1.81555e-10	0.00185577	0.0008484	0.00155356	0.00340723	0.0080256	0.0011142	0.0011253	0.00108978	0.00287271
Tyr	Tyr181-C2N0	0.0041211	0.00386225	0.00328802	0.00356836	0.00394544	0.00368328	0.0037011	0.003551	0.00369014	0.0038885	0.000232606	2.62444e-05	0.000600476	0.000320137	5.69413e-05	0.000205216	0.000187396	0.000337493	0.000198358	0.000388601	-0.000121673	-0.000813991	-0.000627701	-0.000599869	-0.000316892	-0.000305436	-0.000476913	2.94883e-05	-4.23097e-10	0.000388601	0.000121672	0.000813991	0.000627701	0.000599869	0.000316891	0.000305436	0.000476912	2.94887e-05
Tyr	Tyr181-C3N0	0.000711956	0.000705238	0.00053594	0.000361398	0.000207636	4.7396e-05	0.000127497	0.000370957	8.46502e-05	9.92083e-05	0.000612748	0.000606029	0.000436731	0.00026219	0.000108427	5.18124e-05	2.82885e-05	0.000271748	1.45581e-05	0.000653387	0.000676106	0.000539607	0.000332258	0.000141657	-3.54041e-05	5.09964e-05	0.000333	-5.45123e-06	1.36574e-11	0.000653387	0.000676106	0.000539607	0.000332258	0.000141657	3.54041e-05	5.09964e-05	0.000333	5.45125e-06
Tyr	Tyr181-C4N0	0	0	0	5.12048e-06	1.5881e-05	0	0	0	0	1.62716e-06	1.62716e-06	1.62716e-06	1.62716e-06	3.49333e-06	1.42539e-05	1.62716e-06	1.62716e-06	1.62716e-06	1.62716e-06	-4.54578e-05	-4.58633e-05	-3.52345e-05	-0.000272173	-0.000101586	-1.95491e-05	-4.45211e-06	-2.2505e-05	-0.000164462	5.63765e-12	4.54578e-05	4.58633e-05	3.52346e-05	0.000272173	0.000101586	1.95491e-05	4.45211e-06	2.2505e-05	0.000164462
Tyr	Tyr181-C5N0	0	0	0	0.00465866	0.00199291	0.000404474	0	0	0.00296167	1.77917e-08	1.77917e-08	1.77917e-08	1.77917e-08	0.00465864	0.0019929	0.000404457	1.77917e-08	1.77917e-08	0.00296165	1.24279e-06	1.26878e-06	9.67316e-07	0.00512442	0.00217612	0.000416643	1.28875e-07	6.3864e-07	0.00327016	-3.62095e-13	1.24279e-06	1.26878e-06	9.67316e-07	0.00512442	0.00217612	0.000416643	1.28875e-07	6.3864e-07	0.00327016
Tyr	Tyr181-C6N0	0	0	0	0	0	0	0	0	5.02459e-05	1.29693e-10	1.29693e-10	1.29693e-10	1.29693e-10	1.29693e-10	1.29693e-10	1.29693e-10	1.29693e-10	1.29693e-10	5.02457e-05	1.73608e-06	5.40454e-07	3.50917e-07	-0.000223602	-9.49771e-05	-1.15597e-05	8.10397e-07	-8.32497e-08	-8.76937e-05	8.83953e-15	1.73608e-06	5.40454e-07	3.50917e-07	0.000223602	9.49771e-05	1.15597e-05	8.10397e-07	8.32497e-08	8.76937e-05
Tyr	Tyr181-C7N0	0	0	0	0	0	0	0	0	0	6.07757e-13	6.07757e-13	6.07757e-13	6.07757e-13	6.07757e-13	6.07757e-13	6.07757e-13	6.07757e-13	6.07757e-13	6.07757e-13	-5.01516e-05	-1.59844e-05	-1.04381e-05	3.66095e-06	1.73926e-06	-0.000187874	-2.32254e-05	2.49409e-09	5.33329e-07	-1.05011e-16	5.01516e-05	1.59844e-05	1.04381e-05	3.66095e-06	1.73926e-06	0.000187874	2.32254e-05	2.49409e-09	5.33329e-07
Tyr	Tyr181-C8N0	0.000569812	0.000181613	0.000118596	0	0	0.00212405	0.000263881	0	0	1.66134e-15	0.000569812	0.000181613	0.000118596	1.66134e-15	1.66134e-15	0.00212405	0.000263881	1.66134e-15	1.66134e-15	0.000627205	0.000199906	0.000130541	5.87661e-09	-2.30865e-06	0.00233805	0.00029046	-2.67221e-11	3.41972e-08	6.0549e-19	0.000627205	0.000199906	0.000130541	5.87661e-09	2.30865e-06	0.00233805	0.00029046	2.67221e-11	3.41972e-08
Tyr	Tyr181-C9N0	0	0	0	0	0	0	0	0	0	2.0184e-18	2.0184e-18	2.0184e-18	2.0184e-18	2.0184e-18	2.0184e-18	2.0184e-18	2.0184e-18	2.0184e-18	2.0184e-18	-6.84564e-06	-2.18187e-06	-1.4248e-06	-3.615e-07	2.51052e-08	-2.59173e-05	-3.17023e-06	9.66552e-14	-3.50278e-07	-1.33774e-21	6.84564e-06	2.18187e-06	1.4248e-06	3.615e-07	2.51052e-08	2.59173e-05	3.17023e-06	9.66552e-14	3.50278e-07
Tyr	Tyr181-C0N1	0.00308913	0.00321747	0.00279838	0.00259855	0.00243926	0.00255323	0.00305592	0.002816	0.00287774	0.00332147	0.000232345	0.000104006	0.000523091	0.000722919	0.000882217	0.000768241	0.000265554	0.000505476	0.000443731	-0.000254707	-0.00010644	-0.000576643	-0.000765846	-0.00093685	-0.000825023	-0.000289792	-0.000559685	-0.000492978	5.12765e-10	0.000254708	0.000106441	0.000576643	0.000765846	0.000936851	0.000825023	0.000289793	0.000559685	0.000492979
Tyr	Tyr181-C1N1	0	0	0	0	0	0	0	0	0	0.000326861	0.000326861	0.000326861	0.000326861	0.000326861	0.000326861	0.000326861	0.000326861	0.000326861	0.000326861	-0.000354452	-0.00036658	-0.000319273	-0.000316976	-0.000313248	-0.000337279	-0.000343529	-0.000312733	-0.000306229	2.29613e-10	0.000354452	0.00036658	0.000319273	0.000316976	0.000313249	0.000337279	0.000343529	0.000312733	0.000306229
Tyr	Tyr181-C2N1	0.00101823	0.000481749	0.000303279	0.000875902	0.000725374	0.00239182	0.000195854	0	6.22458e-05	1.42959e-05	0.00100394	0.000467454	0.000288983	0.000861606	0.000711078	0.00237752	0.000181558	1.42959e-05	4.79499e-05	0.00114833	0.000552839	0.000354463	0.000991064	0.000822435	0.00267939	0.000234075	1.50393e-05	8.30575e-05	-5.21207e-11	0.00114833	0.000552839	0.000354463	0.000991064	0.000822435	0.00267939	0.000234075	1.50393e-05	8.30575e-05
Tyr	Tyr181-C3N1	0	0	0	0	0	0	0	6.42302e-06	0	3.64736e-07	3.64736e-07	3.64736e-07	3.64736e-07	3.64736e-07	3.64736e-07	3.64736e-07	3.64736e-07	6.05828e-06	3.64736e-07	-8.95079e-05	-4.39203e-05	-2.81655e-05	-7.3883e-05	-6.17552e-05	-0.000200921	-1.72408e-05	5.57976e-06	-5.63272e-06	3.12866e-12	8.95079e-05	4.39203e-05	2.81655e-05	7.3883e-05	6.17552e-05	0.000200921	1.72408e-05	5.57976e-06	5.63272e-06
Tyr	Tyr181-C4N1	0	0	0	5.1856e-06	3.93228e-05	1.65161e-06	0	0	0	5.98218e-09	5.98218e-09	5.98218e-09	5.98218e-09	5.17962e-06	3.93168e-05	1.64563e-06	5.98218e-09	5.98218e-09	5.98218e-09	3.01532e-06	1.52024e-06	9.82134e-07	-0.000115146	-8.32796e-05	-0.000142515	5.69034e-07	-3.68533e-07	8.36239e-07	-1.14216e-13	3.01532e-06	1.52024e-06	9.82134e-07	0.000115146	8.32796e-05	0.000142515	5.69034e-07	3.68533e-07	8.36239e-07
Tyr	Tyr181-C5N1	0	0	0	0.00223948	0.00233052	0.00272055	0	0	0	6.54108e-11	6.54108e-11	6.54108e-11	6.54108e-11	0.00223948	0.00233052	0.00272055	6.54108e-11	6.54108e-11	6.54108e-11	-5.63827e-08	-2.92331e-08	-1.90439e-08	0.00247154	0.00258164	0.00302443	-1.04912e-08	-4.31889e-07	-1.40361e-05	3.00347e-15	5.63827e-08	2.92331e-08	1.90439e-08	0.00247154	0.00258164	0.00302443	1.04912e-08	4.31889e-07	1.40361e-05
Tyr	Tyr181-C6N1	0	0	0	0	0	0	0	6.64227e-06	2.90432e-05	4.76812e-13	4.76812e-13	4.76812e-13	4.76812e-13	4.76812e-13	4.76812e-13	4.76812e-13	4.76812e-13	6.64227e-06	2.90432e-05	-5.85785e-09	-1.73182e-09	-1.12964e-09	-0.000107861	-0.000112065	-0.000140553	-2.88921e-09	7.37948e-06	3.25876e-05	-5.26311e-17	5.85785e-09	1.73182e-09	1.12964e-09	0.000107861	0.000112065	0.000140553	2.88921e-09	7.37948e-06	3.25876e-05
Tyr	Tyr181-C7N1	0	0	0	0	0	0.00011024	0	0	0	2.2344e-15	2.2344e-15	2.2344e-15	2.2344e-15	2.2344e-15	2.2344e-15	0.00011024	2.2344e-15	2.2344e-15	2.2344e-15	1.8555e-07	5.91385e-08	3.86183e-08	1.89678e-06	-1.65233e-05	0.000125307	8.59299e-08	-2.41529e-07	-9.31934e-07	5.55619e-19	1.8555e-07	5.91385e-08	3.86183e-08	1.89678e-06	1.65233e-05	0.000125307	8.59299e-08	2.41529e-07	9.31934e-07
Tyr	Tyr181-C8N1	0	0	0	0	0.000207391	0	0	0	0	6.10787e-18	6.10787e-18	6.10787e-18	6.10787e-18	6.10787e-18	0.000207391	6.10787e-18	6.10787e-18	6.10787e-18	6.10787e-18	-2.32057e-06	-7.39623e-07	-4.82985e-07	-3.26702e-06	0.000229719	-1.49277e-05	-1.07466e-06	2.63733e-09	-3.14075e-06	-3.15188e-21	2.32057e-06	7.39623e-07	4.82985e-07	3.26702e-06	0.000229719	1.49277e-05	1.07466e-06	2.63733e-09	3.14075e-06
Tyr	Tyr181-C9N1	0	0	0	3.2707e-05	0	3.61183e-05	0	0	3.16762e-05	7.42057e-21	7.42057e-21	7.42057e-21	7.42057e-21	3.2707e-05	7.42057e-21	3.61183e-05	7.42057e-21	7.42057e-21	3.16762e-05	2.53279e-08	8.07263e-09	5.27155e-09	3.61573e-05	-2.50739e-06	4.00258e-05	1.17294e-08	-9.60136e-12	3.50252e-05	7.32494e-24	2.53279e-08	8.07263e-09	5.27155e-09	3.61573e-05	2.50739e-06	4.00258e-05	1.17294e-08	9.60136e-12	3.50252e-05
Val	Val117-C0N0	0.940373	0.940967	0.943211	0.93877	0.936341	0.935499	0.942717	0.942351	0.940084	0.943608	0.00323501	0.00264125	0.000397197	0.00483824	0.00726672	0.00810961	0.000891622	0.0012572	0.00352458	0.996548	0.997176	0.999575	0.994827	0.992225	0.991318	0.999052	0.998659	0.996234	1	0.00345234	0.00282406	0.000424813	0.00517273	0.00777454	0.00868162	0.00094791	0.00134132	0.00376625
Val	Val117-C1N0	0.0538564	0.0539789	0.052105	0.0557279	0.0580636	0.0602055	0.0521268	0.05244	0.0547063	0.0515883	0.00226805	0.00239064	0.000516727	0.00413958	0.00647534	0.00861719	0.000538533	0.000851677	0.00311804	0.00256447	0.00267509	0.000567101	0.00464816	0.00726611	0.0095929	0.000606725	0.000963858	0.00348949	2.21473e-10	0.00256447	0.00267509	0.000567101	0.00464816	0.00726611	0.0095929	0.000606725	0.000963858	0.00348949
Val	Val117-C2N0	0.00247993	0.00176727	0.00138684	0.0021142	0.00204722	0.00166124	0.00194002	0.00174489	0.00212499	0.00112816	0.00135177	0.000639109	0.000258679	0.000986041	0.000919063	0.000533077	0.000811861	0.000616725	0.000996829	0.0013229	0.0005632	0.000249889	0.000846701	0.000664525	0.000155708	0.000833704	0.000612012	0.000907268	-4.70721e-10	0.0013229	0.000563201	0.00024989	0.000846701	0.000664525	0.000155708	0.000833704	0.000612012	0.000907268
Val	Val117-C3N0	0	0	0	6.32306e-06	6.69185e-06	0	1.38059e-05	1.59887e-05	0	1.23356e-05	1.23356e-05	1.23356e-05	1.23356e-05	6.01255e-06	5.64375e-06	1.23356e-05	1.47029e-06	3.65306e-06	1.23356e-05	-5.81816e-05	-3.33721e-05	-2.16262e-05	-3.73645e-05	-3.28436e-05	-2.48946e-05	-2.61868e-05	-1.68647e-05	-4.52188e-05	9.792e-12	5.81816e-05	3.33721e-05	2.16262e-05	3.73645e-05	3.28437e-05	2.48946e-05	2.61868e-05	1.68647e-05	4.52188e-05
Val	Val117-C4N0	0	0	0	0	0	0	0	0	0	6.74404e-08	6.74404e-08	6.74404e-08	6.74404e-08	6.74404e-08	6.74404e-08	6.74404e-08	6.74404e-08	6.74404e-08	6.74404e-08	7.13224e-07	4.42537e-07	3.08898e-07	4.18147e-07	3.71129e-07	3.67547e-07	1.99362e-07	7.32239e-08	5.74007e-07	-3.39396e-14	7.13224e-07	4.42537e-07	3.08898e-07	4.18147e-07	3.71129e-07	3.67547e-07	1.99362e-07	7.32239e-08	5.74007e-07
Val	Val117-C5N0	0	0	0	0	0	0	0	0	0	1.47482e-10	1.47482e-10	1.47482e-10	1.47482e-10	1.47482e-10	1.47482e-10	1.47482e-10	1.47482e-10	1.47482e-10	1.47482e-10	-2.7643e-09	-1.77926e-09	-1.283e-09	-1.4337e-09	-1.25896e-09	-1.53812e-09	-3.03732e-10	2.45731e-10	-2.26171e-09	-4.14149e-16	2.7643e-09	1.77926e-09	1.283e-09	1.4337e-09	1.25896e-09	1.53812e-09	3.03731e-10	2.45731e-10	2.26171e-09
Val	Val117-C0N1	0.0032906	0.0032869	0.00329719	0.0033376	0.00351626	0.00263475	0.00317071	0.0033981	0.00308512	0.00346914	0.000178547	0.000182239	0.00017195	0.000131541	4.71207e-05	0.000834396	0.000298433	7.10481e-05	0.000384024	-0.000175731	-0.000181995	-0.000179893	-0.000119676	8.0804e-05	-0.000856232	-0.000313268	-6.93646e-05	-0.000393832	-6.17123e-11	0.000175731	0.000181995	0.000179893	0.000119676	8.0804e-05	0.000856232	0.000313268	6.93646e-05	0.000393832
Val	Val117-C1N1	0	0	0	4.40997e-05	2.47578e-05	0	3.21143e-05	5.01169e-05	0	0.000189663	0.000189663	0.000189663	0.000189663	0.000145563	0.000164905	0.000189663	0.000157548	0.000139546	0.000189663	-0.00020128	-0.000201474	-0.000194274	-0.000164694	-0.000205377	-0.000189058	-0.000152797	-0.000148171	-0.000192726	3.20015e-10	0.00020128	0.000201474	0.000194274	0.000164694	0.000205378	0.000189058	0.000152797	0.000148171	0.000192726
Val	Val117-C2N1	0	0	0	0	0	0	0	0	0	4.14764e-06	4.14764e-06	4.14764e-06	4.14764e-06	4.14764e-06	4.14764e-06	4.14764e-06	4.14764e-06	4.14764e-06	4.14764e-06	-7.04251e-07	2.10182e-06	3.27413e-06	-9.37237e-07	8.63521e-07	2.77902e-06	-5.43237e-07	-2.72226e-07	5.71859e-07	-1.69929e-11	7.04234e-07	2.10184e-06	3.27414e-06	9.3722e-07	8.63538e-07	2.77904e-06	5.4322e-07	2.72209e-07	5.71876e-07
Val	Val117-C3N1	0	0	0	0	0	0	0	0	0	4.53514e-08	4.53514e-08	4.53514e-08	4.53514e-08	4.53514e-08	4.53514e-08	4.53514e-08	4.53514e-08	4.53514e-08	4.53514e-08	1.69489e-07	7.77487e-08	3.41472e-08	1.2548e-07	9.15349e-08	5.5455e-08	7.72962e-08	5.33855e-08	1.24387e-07	3.01912e-13	1.69489e-07	7.77484e-08	3.41469e-08	1.2548e-07	9.15346e-08	5.54547e-08	7.72959e-08	5.33852e-08	1.24386e-07
Val	Val117-C4N1	0	0	0	0	0	0	0	0	0	2.47942e-10	2.47942e-10	2.47942e-10	2.47942e-10	2.47942e-10	2.47942e-10	2.47942e-10	2.47942e-10	2.47942e-10	2.47942e-10	-2.38881e-09	-1.38758e-09	-8.92355e-10	-1.53865e-09	-1.24383e-09	-1.15968e-09	-6.7523e-10	-2.91341e-10	-1.88934e-09	-2.60017e-15	2.3888e-09	1.38758e-09	8.92353e-10	1.53865e-09	1.24382e-09	1.15968e-09	6.75227e-10	2.91338e-10	1.88933e-09
Val	Val117-C5N1	0	0	0	0	0	0	0	0	0	5.42213e-13	5.42213e-13	5.42213e-13	5.42213e-13	5.42213e-13	5.42213e-13	5.42213e-13	5.42213e-13	5.42213e-13	5.42213e-13	9.68129e-12	6.03737e-12	4.19958e-12	5.41997e-12	4.45077e-12	5.25346e-12	1.08497e-12	-7.12391e-13	7.85586e-12	1.03083e-17	9.68128e-12	6.03736e-12	4.19957e-12	5.41996e-12	4.45076e-12	5.25345e-12	1.08496e-12	7.12402e-13	7.85585e-12
Fum	Fum116-C0	0.963054	0.954448	0.955435	0.9641	0.958664	0.948601	0.956454	0.956746	0.956711	0.947608	0.015446	0.00683948	0.00782654	0.0164924	0.0110562	0.000993182	0.00884634	0.00913757	0.00910287	1.0163	1.00722	1.00826	1.0174	1.01167	1.00104	1.00934	1.00965	1.0096	1	0.0163025	0.00722049	0.00826212	0.0174049	0.0116697	0.00104195	0.00933824	0.00964557	0.00960117
Fum	Fum116-C1	0.0331509	0.0434343	0.041294	0.0349821	0.0401155	0.0505159	0.0412395	0.0401665	0.0404014	0.0434808	0.0103299	4.65047e-05	0.00218685	0.00849873	0.00336533	0.00703501	0.00224136	0.00331431	0.0030794	-0.011523	-0.000376144	-0.00265768	-0.00966157	-0.00404256	0.00729605	-0.00276343	-0.0038974	-0.0036505	2.6349e-10	0.011523	0.000376144	0.00265768	0.00966157	0.00404256	0.00729605	0.00276343	0.0038974	0.0036505
Fum	Fum116-C2	0.00379502	0.0021181	0.00327138	0.000749946	0.00117296	0	0.00230609	0.0030878	0.00214802	0.00852189	0.00472687	0.00640379	0.00525051	0.00777194	0.00734893	0.00852189	0.0062158	0.00543408	0.00637386	-0.00462596	-0.00666298	-0.0054024	-0.00784431	-0.00755131	-0.00906098	-0.00640496	-0.00556127	-0.00653984	-3.20352e-10	0.00462596	0.00666298	0.0054024	0.00784431	0.00755131	0.00906098	0.00640496	0.00556127	0.00653984
Fum	Fum116-C3	0	0	0	0	0	0	0	0	0	0.000359209	0.000359209	0.000359209	0.000359209	0.000359209	0.000359209	0.000359209	0.000359209	0.000359209	0.000359209	-0.000165898	-0.000208093	-0.000219198	-0.000105529	-0.00015773	-0.000213501	-0.000194885	-0.000205486	-0.000184303	-4.76593e-10	0.000165898	0.000208092	0.000219198	0.000105529	0.000157729	0.0002135	0.000194884	0.000205486	0.000184303
Fum	Fum116-C4	0	0	0	0.000167454	4.72074e-05	0.000882878	0	0	0.000739571	2.99713e-05	2.99713e-05	2.99713e-05	2.99713e-05	0.000137483	1.72362e-05	0.000852907	2.99713e-05	2.99713e-05	0.000709599	1.23368e-05	2.67236e-05	1.71677e-05	0.000206489	8.18942e-05	0.00093648	2.50393e-05	1.8588e-05	0.000773476	3.52308e-11	1.23367e-05	2.67236e-05	1.71677e-05	0.000206489	8.18942e-05	0.00093648	2.50392e-05	1.8588e-05	0.000773476
Suc	Suc118-C0	0.952205	0.954928	0.953422	0.962663	0.96325	0.958668	0.955407	0.955034	0.958369	0.947312	0.00489243	0.00761557	0.00610938	0.0153505	0.0159372	0.011356	0.00809484	0.00772191	0.011057	1.00517	1.00804	1.00645	1.01621	1.01683	1.01199	1.00855	1.00815	1.01167	1	0.0051675	0.008042	0.0064521	0.0162063	0.0168261	0.0119902	0.00854775	0.00815401	0.0116746
Suc	Suc118-C1	0.0454406	0.0425536	0.0439395	0.0361121	0.0351643	0.0337645	0.043737	0.0432131	0.0407555	0.0437629	0.00167772	0.00120931	0.00017663	0.00765083	0.00859864	0.00999841	2.58711e-05	0.000549837	0.00300743	0.00151587	-0.00163013	-0.000110272	-0.0087295	-0.00974752	-0.0109882	-0.000417501	-0.000946638	-0.00367374	2.2906e-10	0.00151587	0.00163013	0.000110273	0.0087295	0.00974752	0.0109882	0.000417501	0.000946638	0.00367374
Suc	Suc118-C2	0.0023545	0.00251838	0.00263863	0.00119155	0.00158264	0.00755149	0.000845611	0.00173247	0.000875083	0.00853281	0.00617831	0.00601443	0.00589418	0.00734127	0.00695018	0.000981322	0.0076872	0.00680034	0.00765773	-0.00648003	-0.00622636	-0.00614115	-0.00742118	-0.00698717	-0.000735989	-0.00800093	-0.00706296	-0.00788447	2.7285e-10	0.00648003	0.00622636	0.00614115	0.00742118	0.00698717	0.000735989	0.00800093	0.00706296	0.00788447
Suc	Suc118-C3	0	0	0	0	0	0	0	0	0	0.000361757	0.000361757	0.000361757	0.000361757	0.000361757	0.000361757	0.000361757	0.000361757	0.000361757	0.000361757	-0.000228374	-0.000209001	-0.000223286	-0.000123372	-0.000125458	-0.00026364	-0.000176712	-0.000194675	-0.0001532	1.11585e-10	0.000228374	0.000209001	0.000223286	0.000123372	0.000125458	0.00026364	0.000176713	0.000194676	0.0001532
Suc	Suc118-C4	0	0	0	3.3469e-05	3.43532e-06	1.55546e-05	1.00693e-05	2.01044e-05	0	3.00742e-05	3.00742e-05	3.00742e-05	3.00742e-05	3.39485e-06	2.66389e-05	1.45196e-05	2.00048e-05	9.96981e-06	3.00742e-05	2.50322e-05	2.34899e-05	2.26077e-05	6.77103e-05	3.40728e-05	-2.42393e-06	4.7395e-05	5.02657e-05	3.67658e-05	9.38604e-12	2.50322e-05	2.34899e-05	2.26077e-05	6.77103e-05	3.40728e-05	2.42394e-06	4.7395e-05	5.02657e-05	3.67658e-05
Mal	Mal134-C0	0.952546	0.953381	0.952364	0.955976	0.954647	0.956066	0.952078	0.951855	0.951815	0.945021	0.00752505	0.00835984	0.0073436	0.0109553	0.00962602	0.011045	0.00705694	0.00683427	0.00679448	1.00797	1.00885	1.00778	1.0116	1.01019	1.01169	1.00747	1.00724	1.00719	1	0.00796762	0.00885088	0.00777555	0.011597	0.01019	0.0116918	0.00747228	0.00723593	0.00719456
Mal	Mal134-C1	0.0395847	0.0400721	0.0419022	0.0414991	0.0426086	0.0410889	0.0408156	0.0419807	0.0412491	0.044017	0.00443228	0.00394492	0.0021148	0.00251787	0.0014084	0.00292806	0.00320141	0.00203629	0.00276787	-0.00500631	-0.00453688	-0.00257167	-0.00316967	-0.00194353	-0.0036034	-0.0036951	-0.00246467	-0.00322849	-1.19516e-12	0.00500631	0.00453688	0.00257167	0.00316967	0.00194353	0.0036034	0.0036951	0.00246467	0.00322849
Mal	Mal134-C2	0.00786949	0.00654735	0.00573347	0.00252488	0.00269058	0.00283241	0.00710674	0.00609682	0.00693565	0.0104613	0.00259183	0.00391397	0.00472785	0.00793644	0.00777074	0.00762891	0.00335458	0.0043645	0.00352567	-0.00259336	-0.00398845	-0.0048888	-0.00823133	-0.00808775	-0.00789864	-0.00342399	-0.0045105	-0.00361458	-1.21575e-10	0.00259336	0.00398845	0.0048888	0.00823133	0.00808775	0.00789864	0.00342399	0.0045105	0.00361458
Mal	Mal134-C3	0	0	0	0	5.05974e-05	0	0	6.74692e-05	0	0.000453401	0.000453401	0.000453401	0.000453401	0.000453401	0.000402803	0.000453401	0.000453401	0.000385931	0.000453401	-0.000352373	-0.00032359	-0.000321622	-0.000235449	-0.000199293	-0.000239092	-0.000345544	-0.000262633	-0.000345632	4.44144e-10	0.000352374	0.000323591	0.000321622	0.000235449	0.000199294	0.000239092	0.000345544	0.000262633	0.000345633
Mal	Mal134-C4	0	0	0	0	3.4646e-06	1.28756e-05	0	0	0	4.75459e-05	4.75459e-05	4.75459e-05	4.75459e-05	4.75459e-05	4.40813e-05	3.46703e-05	4.75459e-05	4.75459e-05	4.75459e-05	-1.55777e-05	-1.96686e-06	6.53864e-06	3.94377e-05	4.0625e-05	4.93159e-05	-7.64667e-06	1.86993e-06	-5.85463e-06	4.01141e-11	1.55777e-05	1.9669e-06	6.5386e-06	3.94376e-05	4.06249e-05	4.93158e-05	7.64671e-06	1.86989e-06	5.85467e-06
Cit	Cit192-C0	0.949968	0.926418	0.936511	0.937783	0.913722	0.984224	0.91373	0.937018	0.954901	0.91993	0.0300388	0.00648791	0.0165819	0.0178536	0.00620747	0.0642943	0.00619923	0.0170882	0.034971	1.03265	1.00705	1.01803	1.01941	0.993247	1.06987	0.993261	1.01858	1.03801	1	0.0326534	0.00705259	0.0180251	0.0194075	0.0067526	0.0698748	0.00673885	0.0185756	0.0380148
Cit	Cit192-C1	0.0500315	0.0735825	0.0634885	0.0607545	0.0794278	0.0147597	0.0808451	0.0569387	0.0450994	0.0639537	0.0139222	0.00962875	0.000465224	0.00319918	0.015474	0.049194	0.0168914	0.00701502	0.0188543	-0.0172158	0.00986863	-0.00173981	-0.00477465	0.0171029	-0.0577029	0.0186264	-0.00882054	-0.0228879	4.1373e-10	0.0172158	0.00986863	0.00173981	0.00477465	0.0171029	0.0577029	0.0186264	0.00882054	0.0228879
Cit	Cit192-C2	0	0	0	0.00146226	0.00651443	0	0.00542448	0.00566803	0	0.015061	0.015061	0.015061	0.015061	0.0135987	0.00854656	0.015061	0.00963651	0.00939296	0.015061	-0.0155451	-0.0167045	-0.0162076	-0.0144985	-0.00997358	-0.013795	-0.0112214	-0.00977724	-0.0153022	2.92267e-10	0.0155451	0.0167045	0.0162076	0.0144985	0.00997358	0.013795	0.0112214	0.00977724	0.0153022
Cit	Cit192-C3	0	0	0	0	0	0	0	0	0	0.000941402	0.000941402	0.000941402	0.000941402	0.000941402	0.000941402	0.000941402	0.000941402	0.000941402	0.000941402	-2.51005e-05	-0.000361995	-0.000217601	-0.000252815	-0.00077695	0.000478752	-0.000741598	-0.000412257	4.54534e-05	1.82818e-11	2.51005e-05	0.000361995	0.000217601	0.000252815	0.00077695	0.000478752	0.000741598	0.000412257	4.54534e-05
Cit	Cit192-C4	0	0	0	0	0	0	0	0.000375427	0	0.000107834	0.000107834	0.000107834	0.000107834	0.000107834	0.000107834	0.000107834	0.000107834	0.000267593	0.000107834	0.00013056	0.000140608	0.000136301	0.00011449	5.10907e-05	0.000115398	6.71209e-05	0.000444174	0.000128456	-5.11876e-11	0.00013056	0.000140608	0.000136302	0.00011449	5.10908e-05	0.000115398	6.7121e-05	0.000444174	0.000128456
Cit	Cit192-C5	0	0	0	0	0.00033565	0.0010164	0	0	0	5.98932e-06	5.98932e-06	5.98932e-06	5.98932e-06	5.98932e-06	0.00032966	0.00101041	5.98932e-06	5.98932e-06	5.98932e-06	2.75199e-06	5.50571e-06	4.32546e-06	4.56386e-06	0.00035423	0.00104501	8.42517e-06	-4.24136e-06	2.17529e-06	-3.94966e-12	2.75199e-06	5.50571e-06	4.32546e-06	4.56386e-06	0.00035423	0.00104501	8.42517e-06	4.24135e-06	2.1753e-06
Cit	Cit192-C6	0	0	0	0	0	0	0	0	0	4.41481e-07	4.41481e-07	4.41481e-07	4.41481e-07	4.41481e-07	4.41481e-07	4.41481e-07	4.41481e-07	4.41481e-07	4.41481e-07	-7.66292e-07	-7.92745e-07	-7.81407e-07	-6.06666e-07	-5.10987e-06	-1.60954e-05	-1.64061e-07	-5.51597e-06	-7.60752e-07	3.05089e-13	7.66292e-07	7.92746e-07	7.81408e-07	6.06666e-07	5.10987e-06	1.60954e-05	1.64061e-07	5.51597e-06	7.60752e-07
Glc	Glc180-C0	0.924208	0.929935	0.927533	0.95101	0.948185	0.953317	0.936372	0.930522	0.934352	0.921586	0.00262241	0.0083493	0.0059467	0.0294238	0.0265987	0.031731	0.0147861	0.00893575	0.0127656	1.00285	1.00906	1.00645	1.03193	1.02886	1.03443	1.01605	1.0097	1.01385	1	0.00284742	0.00906186	0.00645346	0.0319273	0.0288618	0.0344309	0.0160461	0.00969719	0.0138545
Glc	Glc180-C1	0.0627607	0.0552411	0.0669707	0.0477751	0.0507956	0.046683	0.0484878	0.0596902	0.0473457	0.064293	0.00153229	0.0090519	0.00267776	0.0165179	0.0134974	0.01761	0.0158052	0.00460275	0.0169473	-0.00184105	-0.0103411	0.00242888	-0.0199328	-0.0164791	-0.0212777	-0.0180717	-0.00560948	-0.0191463	-8.65958e-11	0.00184105	0.0103411	0.00242888	0.0199328	0.0164791	0.0212777	0.0180717	0.00560948	0.0191463
Glc	Glc180-C2	0	0	0	0.0012152	0.00101977	0	0.0018825	0.00196279	0	0.0132191	0.0132191	0.0132191	0.0132191	0.0120039	0.0121994	0.0132191	0.0113366	0.0112563	0.0132191	-0.0139681	-0.0135607	-0.0142672	-0.0120332	-0.0123987	-0.0132803	-0.0112101	-0.011761	-0.0131156	-1.00295e-10	0.0139681	0.0135607	0.0142672	0.0120332	0.0123987	0.0132803	0.0112101	0.011761	0.0131156
Glc	Glc180-C3	0	0	0	0	0	0	0	0	0	0.000816011	0.000816011	0.000816011	0.000816011	0.000816011	0.000816011	0.000816011	0.000816011	0.000816011	0.000816011	-0.000173015	-8.36929e-05	-0.000219178	-4.70711e-05	-7.34292e-05	2.78969e-05	-9.74054e-05	-0.000232933	9.15279e-06	-4.77191e-10	0.000173015	8.36924e-05	0.000219177	4.70707e-05	7.34288e-05	2.78974e-05	9.74049e-05	0.000232933	9.15327e-06
Glc	Glc180-C4	0.013031	0.0148237	0.00549662	0	0	0	0.0132577	0.00782528	0.0183028	8.12757e-05	0.0129497	0.0147424	0.00541535	8.12757e-05	8.12757e-05	8.12757e-05	0.0131764	0.007744	0.0182215	0.0136409	0.0155004	0.00581568	8.39305e-05	8.74058e-05	9.80153e-05	0.0138486	0.00820856	0.0191115	3.25632e-11	0.0136409	0.0155004	0.00581568	8.39305e-05	8.74058e-05	9.80153e-05	0.0138486	0.00820856	0.0191115
Glc	Glc180-C5	0	0	0	0	0	0	0	0	0	4.36801e-06	4.36801e-06	4.36801e-06	4.36801e-06	4.36801e-06	4.36801e-06	4.36801e-06	4.36801e-06	4.36801e-06	4.36801e-06	-0.000345383	-0.00039398	-0.00014352	2.21477e-06	2.41271e-06	1.72123e-06	-0.000352068	-0.000205785	-0.00048771	1.0189e-11	0.000345383	0.00039398	0.00014352	2.21476e-06	2.4127e-06	1.72122e-06	0.000352068	0.000205785	0.00048771
Glc	Glc180-C6	0	0	0	0	0	0	0	0	0	2.78168e-07	2.78168e-07	2.78168e-07	2.78168e-07	2.78168e-07	2.78168e-07	2.78168e-07	2.78168e-07	2.78168e-07	2.78168e-07	-0.000160745	-0.00018278	-6.81136e-05	-4.08077e-07	-4.2796e-07	-5.13422e-07	-0.000163355	-9.65663e-05	-0.000225549	-6.16534e-13	0.000160745	0.00018278	6.81136e-05	4.08077e-07	4.2796e-07	5.13422e-07	0.000163355	9.65663e-05	0.000225549
Frc	Frc180-C0	0.942226	0.940803	0.935254	0.946308	0.81153	0.865394	0.930467	0.932823	0.93592	0.921586	0.0206404	0.0192172	0.013668	0.0247225	0.110056	0.0561923	0.00888067	0.0112373	0.0143342	1.0224	1.02085	1.01483	1.02683	0.880579	0.939026	1.00964	1.01219	1.01553	1	0.0223966	0.0208523	0.014831	0.026826	0.119421	0.0609735	0.00963861	0.0121937	0.0155297
Frc	Frc180-C1	0.0577736	0.0591969	0.064746	0.0522481	0.0550308	0.0404654	0.0515776	0.0641751	0.044494	0.064293	0.00651934	0.0050961	0.00045303	0.0120449	0.00926221	0.0238275	0.0127154	0.000117849	0.019799	-0.00854309	-0.00690889	-0.000537211	-0.0147796	-0.0017005	-0.0213676	-0.014313	-0.000967948	-0.022324	-8.65958e-11	0.00854309	0.00690889	0.000537211	0.0147796	0.0017005	0.0213676	0.014313	0.000967948	0.022324
Frc	Frc180-C2	0	0	0	0.00144347	0.13344	0.0941409	0.00203802	0.00140811	0	0.0132191	0.0132191	0.0132191	0.0132191	0.0117757	0.120221	0.0809217	0.0111811	0.011811	0.0132191	-0.0138525	-0.0139259	-0.0142122	-0.0120191	0.129418	0.0880171	-0.0111738	-0.0126551	-0.0129542	-1.00295e-10	0.0138525	0.0139259	0.0142122	0.0120191	0.129418	0.0880171	0.0111738	0.0126551	0.0129542
Frc	Frc180-C3	0	0	0	0	0	0	0	0	0	0.000816011	0.000816011	0.000816011	0.000816011	0.000816011	0.000816011	0.000816011	0.000816011	0.000816011	0.000816011	-0.000105401	-0.000122507	-0.000189201	-0.000112449	-0.0068633	-0.00468829	-0.000144023	-0.000254939	4.26701e-05	-4.77191e-10	0.0001054	0.000122506	0.000189201	0.000112449	0.0068633	0.00468829	0.000144023	0.000254938	4.26705e-05
Frc	Frc180-C4	0	0	0	0	0	0	0.0159177	0.00159352	0.017456	8.12757e-05	8.12757e-05	8.12757e-05	8.12757e-05	8.12757e-05	8.12757e-05	8.12757e-05	0.0158365	0.00151224	0.0173747	0.000102215	0.000102754	0.000104855	8.29007e-05	-0.00149086	-0.00102751	0.0166112	0.00174321	0.0182302	3.25632e-11	0.000102215	0.000102754	0.000104855	8.29007e-05	0.00149086	0.00102751	0.0166112	0.00174321	0.0182302
Frc	Frc180-C5	0	0	0	0	0	0	0	0	0.00212991	4.36801e-06	4.36801e-06	4.36801e-06	4.36801e-06	4.36801e-06	4.36801e-06	4.36801e-06	4.36801e-06	4.36801e-06	0.00212554	2.68349e-06	2.80697e-06	3.28844e-06	2.67778e-06	4.62367e-05	3.20762e-05	-0.000422889	-3.89159e-05	0.00172347	1.0189e-11	2.68348e-06	2.80696e-06	3.28843e-06	2.67777e-06	4.62367e-05	3.20761e-05	0.000422889	3.89159e-05	0.00172347
Frc	Frc180-C6	0	0	0	0	0	0	0	0	0	2.78168e-07	2.78168e-07	2.78168e-07	2.78168e-07	2.78168e-07	2.78168e-07	2.78168e-07	2.78168e-07	2.78168e-07	2.78168e-07	-5.23629e-07	-5.24938e-07	-5.30045e-07	-3.92216e-07	1.1157e-05	7.73114e-06	-0.00019605	-1.99987e-05	-0.000247804	-6.16534e-13	5.23628e-07	5.24938e-07	5.30044e-07	3.92216e-07	1.1157e-05	7.73114e-06	0.00019605	1.99987e-05	0.000247804
G1P	G1P260-C0	0.918152	0.917689	0.920428	0.920374	0.919849	0.92119	0.918818	0.920551	0.919667	0.914769	0.00338292	0.00292068	0.00565953	0.00560507	0.00507987	0.00642079	0.00404971	0.00578185	0.00489824	1.0037	1.00319	1.00619	1.00613	1.00555	1.00702	1.00443	1.00632	1.00535	1	0.00369828	0.00319306	0.006187	0.00612748	0.00555328	0.00701914	0.00442721	0.00632063	0.00535473
G1P	G1P260-C1	0.0630227	0.062815	0.0623287	0.062822	0.0633994	0.0619352	0.0623988	0.0620396	0.0622745	0.0650055	0.00198282	0.00219049	0.00267675	0.0021835	0.00160603	0.0030703	0.00260664	0.00296591	0.00273098	-0.00240408	-0.00259312	-0.0033294	-0.00279184	-0.00212703	-0.00381346	-0.00312988	-0.00365148	-0.00332954	5.2946e-10	0.00240408	0.00259312	0.0033294	0.00279184	0.00212703	0.00381346	0.00312988	0.00365148	0.00332954
G1P	G1P260-C2	0.0176935	0.0179244	0.016009	0.0156968	0.0156474	0.0160826	0.0175782	0.0162527	0.0171834	0.0188168	0.00112323	0.000892343	0.00280777	0.00311993	0.00316941	0.00273422	0.00123855	0.00256411	0.0016334	-0.00113291	-0.000864529	-0.00292984	-0.00329451	-0.00337542	-0.00283912	-0.00122776	-0.00265274	-0.00165691	3.0077e-10	0.00113291	0.000864529	0.00292984	0.00329451	0.00337542	0.00283912	0.00122776	0.00265274	0.00165691
G1P	G1P260-C3	0.00100256	0.0014347	0.00114664	0.000894342	0.000842302	0.000652307	0.00113321	0.00109788	0.000808826	0.00122372	0.00022116	0.000210988	7.70724e-05	0.000329376	0.000381415	0.000571411	9.05073e-05	0.000125835	0.000414891	-0.000136824	0.000311703	0.000117881	-0.000141727	-0.000205063	-0.00040123	1.92313e-05	5.89043e-05	-0.000300422	-3.05146e-10	0.000136824	0.000311703	0.000117881	0.000141727	0.000205062	0.00040123	1.92316e-05	5.89046e-05	0.000300421
G1P	G1P260-C4	0.000129607	0.000136477	8.73762e-05	0.000213049	0.000258489	0.000140452	7.12944e-05	5.43933e-05	6.63498e-05	0.000174069	4.44617e-05	3.75924e-05	8.66929e-05	3.898e-05	8.44204e-05	3.36169e-05	0.000102775	0.000119676	0.000107719	-1.79476e-05	-3.25229e-05	-3.71473e-05	0.000110529	0.000161403	3.66786e-05	-8.24338e-05	-7.43897e-05	-6.73283e-05	-2.19413e-11	1.79476e-05	3.25229e-05	3.71472e-05	0.000110529	0.000161403	3.66786e-05	8.24337e-05	7.43897e-05	6.73283e-05
G1P	G1P260-C5	0	0	0	0	3.81195e-06	0	0	4.92598e-06	0	1.02908e-05	1.02908e-05	1.02908e-05	1.02908e-05	1.02908e-05	6.47887e-06	1.02908e-05	1.02908e-05	5.36484e-06	1.02908e-05	-6.26505e-06	-1.43889e-05	-8.75974e-06	-7.70647e-06	-3.99833e-06	-1.13261e-06	-7.21726e-06	-1.7493e-06	-1.29512e-06	-8.84219e-12	6.26504e-06	1.43888e-05	8.75973e-06	7.70646e-06	3.99832e-06	1.1326e-06	7.21726e-06	1.74929e-06	1.29511e-06
G1P	G1P260-C6	0	0	0	0	0	0	0	0	0	9.54166e-07	9.54166e-07	9.54166e-07	9.54166e-07	9.54166e-07	9.54166e-07	9.54166e-07	9.54166e-07	9.54166e-07	9.54166e-07	-2.55213e-07	-2.02723e-07	2.579e-07	-2.22503e-06	-3.16322e-06	-8.72524e-07	8.52573e-07	8.22253e-07	7.67562e-07	1.12886e-12	2.55215e-07	2.02724e-07	2.57899e-07	2.22503e-06	3.16322e-06	8.72525e-07	8.52571e-07	8.22252e-07	7.67561e-07
G6P	G6P260-C0	0.917943	0.917521	0.920275	0.918422	0.91823	0.918084	0.916125	0.91824	0.916445	0.914769	0.00317416	0.00275271	0.00550628	0.00365301	0.00346104	0.00331489	0.00135667	0.00347111	0.00167608	1.00347	1.00301	1.00602	1.00399	1.00378	1.00362	1.00148	1.00379	1.00183	1	0.00347007	0.00300944	0.00601946	0.00399343	0.00378363	0.00362391	0.00148321	0.00379465	0.00183237
G6P	G6P260-C1	0.0631412	0.062844	0.0623553	0.0634678	0.0632272	0.0636858	0.0644516	0.0628275	0.0639548	0.0650055	0.00186432	0.0021615	0.00265017	0.0015377	0.00177827	0.00131966	0.000553929	0.00217801	0.00105065	-0.0022599	-0.00254887	-0.00328887	-0.0019435	-0.00218889	-0.00168174	-0.000703242	-0.00262192	-0.00126491	5.2946e-10	0.0022599	0.00254887	0.00328887	0.0019435	0.00218889	0.00168174	0.000703242	0.00262192	0.00126491
G6P	G6P260-C2	0.0177784	0.0180522	0.0161334	0.0173274	0.0171888	0.0171751	0.0183648	0.0179019	0.0185906	0.0188168	0.0010384	0.000764562	0.00268339	0.00148936	0.00162802	0.00164168	0.00045196	0.000914855	0.000226213	-0.00104615	-0.000726783	-0.00279584	-0.00155788	-0.00168737	-0.00172894	-0.000471464	-0.000899005	-0.000203613	3.0077e-10	0.00104615	0.000726783	0.00279584	0.00155788	0.00168737	0.00172894	0.000471465	0.000899006	0.000203614
G6P	G6P260-C3	0.00100736	0.00144493	0.00115555	0.000758904	0.000841721	0.000764508	0.00102561	0.00103079	0.00100981	0.00122372	0.000216353	0.000221215	6.81642e-05	0.000464813	0.000381997	0.000459209	0.000198106	0.000192927	0.000213904	-0.000138473	0.000315197	0.000120213	-0.000383306	-0.000284324	-0.000373674	-0.000174889	-0.000114213	-0.000194147	-3.05146e-10	0.000138473	0.000315198	0.000120214	0.000383305	0.000284324	0.000373674	0.000174889	0.000114213	0.000194147
G6P	G6P260-C4	0.000130229	0.00013745	8.0753e-05	2.41796e-05	0.000505103	0.000290974	3.26366e-05	0	0	0.000174069	4.38403e-05	3.66195e-05	9.3316e-05	0.000149889	0.000331034	0.000116905	0.000141432	0.000174069	0.000174069	-1.89937e-05	-3.42627e-05	-4.6697e-05	-0.000111439	0.000390906	0.000170439	-0.00013198	-0.000158671	-0.000169942	-2.19413e-11	1.89937e-05	3.42627e-05	4.6697e-05	0.000111439	0.000390906	0.000170439	0.00013198	0.000158671	0.000169942
G6P	G6P260-C5	0	0	0	0	7.44876e-06	0	0	0	0	1.02908e-05	1.02908e-05	1.02908e-05	1.02908e-05	1.02908e-05	2.84205e-06	1.02908e-05	1.02908e-05	1.02908e-05	1.02908e-05	-6.30459e-06	-1.45333e-05	-8.66778e-06	1.12574e-06	-6.41739e-06	-6.56229e-06	-3.3245e-06	-3.05024e-06	-2.0846e-06	-8.84219e-12	6.30458e-06	1.45333e-05	8.66777e-06	1.12574e-06	6.41738e-06	6.56228e-06	3.32449e-06	3.05023e-06	2.08459e-06
G6P	G6P260-C6	0	0	0	0	0	0	0	0	0	9.54166e-07	9.54166e-07	9.54166e-07	9.54166e-07	9.54166e-07	9.54166e-07	9.54166e-07	9.54166e-07	9.54166e-07	9.54166e-07	-2.49368e-07	-1.93372e-07	4.07408e-07	1.56301e-06	-7.52948e-06	-3.43928e-06	1.68543e-06	2.21056e-06	2.33293e-06	1.12886e-12	2.49369e-07	1.93373e-07	4.07407e-07	1.56301e-06	7.52949e-06	3.43928e-06	1.68543e-06	2.21056e-06	2.33293e-06
[truncated: 2 more columns]
